# Supplementary material for: Genomic autopsy to identify underlying causes of pregnancy loss and perinatal death
Source: Nat Med. 2023 Jan 19;29(1):180–9. doi: 10.1038/s41591-022-02142-1 (PMC10333122; doi:10.1038/s41591-022-02142-1)
Supplement: Supplementary file 2 — Supplementary Table 1: Overview of genetic outcomes per subgroup (sex, classification, reason for referral, family structure tested and major affected organ system. Supplementary Table 2: Clinical and parental information and genomic findings (including classification) of all pedigrees in the Genomic Autopsy Study. Supplementary Table 3: Functional follow-up studies to confirm causality of candidate variants. Supplementary Table 4: Candidate variants shared on matchmaking platforms. Supplementary Table 5: Samples used for nucleic acid isolation. Supplementary Table 6: Results from phasing and ddPCR of de novo variants. Supplementary Table 7: Sequences of primers used for long-range PCR and RT–PCR. [file 41591_2022_2142_MOESM2_ESM.xlsx]

## Sheet: Supplementary Table 1
Supplementary Table 1: Overview of study cohort characteristics
	Total number	%	LP/P variant identified	LP/P %	VUS/GUS	VUS/GUS %	NAD	NAD %
Total probands	200		52	0.26	53	0.265	95	0.475
Male	103	0.515	20	0.194175	34	0.330097	49	0.475728
Female	97	0.485	32	0.329897	19	0.195876	46	0.474227
Classification
Terminated pregnancy	136	0.68	34	0.25	35	0.257353	67	0.492647
Miscarriage	7	0.035	3	0.428571	1	0.142857	3	0.428571
Stillbirth	34	0.17	5	0.147059	10	0.294118	21	0.617647
Neonatal death	22	0.11	10	0.454545	6	0.272727	6	0.272727
unknown	1	0.005			1	1	0	0
	200
Reason
Multiple congenital abnormalities	128	0.64	38	0.296875	32	0.25	58	0.453125
Single congenital abnormality	51	0.255	12	0.235294	14	0.27451	25	0.490196
Unexplained	19	0.095	1	0.0526316	7	0.368421	11	0.578947
Other/unknown	2	0.01	1	0.5	0	0	1	0.5
Recurrence
Isolated case for couple	155	0.775	38	0.245161	45	0.290323	72	0.464516
Recurrent for couple	38	0.19	12	0.315789	8	0.210526	18	0.473684
Recurrent for Mother	1	0.005	0	0	0	0	1	1
Other	6	0.03	2	0.333333	0	0	4	0.666667
Testing performed
Trio	179	0.895	48	0.268156	28	0.156425	83	0.575419
Quad	21	0.105	3	0.142857	6	0.285714	12	0.571429
Major Organ system(s)
Global (>3)	14	0.07	4	0.285714	4	0.285714	6	0.428571
Cardiovascular, Skeletal (2)	2	0.01	1	0.5	1	0.5	0	0
Cardiovasular, Pulmonary (2)	1	0.005	1	1	0	0	0	0
Lymphatic, Skeletal (2)	2	0.01	2	1	0	0	0	0
Muscular (incl. neuromuscular), Skeletal (2)	1	0.005	0	0	0	0	1	1
Neurological, Urogenital (2)	2	0.01	1	0.5	0	0	1	0.5
Cardiovascular	14	0.07	4	0.285714	6	0.428571	4	0.285714
Connective tissue and skin	2	0.01	0	0	1	0.5	1	0.5
Gastrointestinal	2	0.01	0	0	1	0.5	1	0.5
Haematopoietic and immune	6	0.03	3	0.5	2	0.333333	1	0.166667
Lymphatic	7	0.035	1	0.142857	2	0.285714	4	0.571429
Metabolic and Endocrine	3	0.015	2	0.666667	0	0	1	0.333333
Muscular incl. neuromuscular	7	0.035	3	0.428571	1	0.142857	3	0.428571
Neurological	60	0.3	12	0.2	17	0.283333	31	0.516667
Other	8	0.04	2	0.25	2	0.25	4	0.5
Respiratory	6	0.03	1	0.166667	4	0.666667	1	0.166667
Skeletal	21	0.105	6	0.285714	6	0.285714	9	0.428571
Urogenital	30	0.15	8	0.266667	3	0.1	19	0.633333
No Abnormality	12	0.06	1	0.0833333	3	0.25	8	0.666667

## Sheet: Supplementary Table 2
Supplementary Table 2: Detailed cohort characteristics and genomic findings
Pedigree ID	Sex of proband	Family structure tested	Classification	Consanguinity	Relatedness Coefficient	Gestation at delivery (weeks)	Age at death (days)	Month, Year of referral	Testing prior to referral	Reason for referral	Family history	Assisted Reproduction	Pregnancy Complications	Maternal History	Paternal History	Number of affected family members	Subsequent pregnancy conceived prior to genetic report	Proband - Major organ system(s) affected	Proband - Major phenotypes (HPO-terms) observed	Diagnostic Status	Inheritance	Gene symbol	g.HGVS	c.HGVS	p.HGVS	Initial ACMG Classification	Final ACMG Classification	ACMG Evidence	Required Evidence for Elevation to LP/P	Described phenotype for genetic condition (OMIM and/or literature)	Overlapping features with OMIM and/or published cases	Additional features observed in proband	Missing' features of typical cases for disorder	Contribution to phenotype	Disease gene validity (Panelapp Australia, Clingen & Literature)	Gene constraint LOEUF	Gene constraint missense O/E	Homozygous LoF gnomad	Mouse MGI phenotype	Comments	PMID for published cases and phenotypic features
PED001	Female	Trio	Neonatal death	Yes	N/A	36	1	2011-07-01	Microarray	Multiple congenital anomalies, genetic cause suspected	Recurrent for couple	No	No			1		Skeletal	Ectrodactyly, Congenital cystic adenomatoid malformation of the lung, Abnormal facial shape, Syndactyly, Oligodactyly, Pulmonary hypoplasia, Abnormal lung lobation,	Solved (LP/P in OMIM gene)	AR homozygous	FGFR2	NC_000010.10:g.123279668C>T	NM_022970.3(FGFR2):c.764G>A	NP_000132.3:p.Arg255Gln	VUS	LP	PS3, PM2, PM3_supporting, PP1, PP3		Pfeiffer syndrome (MIM:101600); Crouzon syndrome (MIM:123500)	Digital abnormalities in many of these such as Pfeiffer, LADD, Apert. Some can have long bone abnoramilites (radio-ulnar synostosis), all have facial dysmorphism	Congenital cystic adenomatoid malformation of the lung, Pulmonary hypoplasia, Abnormal lung lobation	No craniosynostosis	Full, phenotype expansion, novel mode of inheritance, plausible biological explanation for new features	Strong for FGFR2-related syndromes					Published as case report	PMID:27323706
PED002	Female	Trio	Termination	Yes	0.1592	24		2014-04-01	FISH, Microarray	Single congenital anomaly, genetic cause suspected	Recurrent for couple	No				1		Urogenital	Polycystic kidney dysplasia,	Solved LP/P in OMIM gene Candidate (GUS)	AR homozygous AR homozygous	DNAJB11 TMEM212	NC_000003.11:g.186302209G>A NC_000003.11:g.171571428G>A	NM_016306.6(DNAJB11):c.853-10G>A NM_001164436.1(TMEM212):c.331G>A	NP_057390.1:p.? NP_001157908.1:p.Gly111Arg	VUS None	LP None	PS3, PM2, PM3_supporting, PP1, PP3 None		Polycystic kidney disease 6 with or without polycystic liver disease (MIM:618061) No OMIM disease gene	Overlap			Full Novel - Full	Moderate for AD PKD None	1.16 (pLI = 0) 0.25 (pLI = 0.23)	0.7 (Z = 1.04) 0.64 (Z = 1.77)	0 0	N/A DNAJB11 preweaning lethality (Hom)
PED003	Male	Quad	Neonatal death	Yes	0.04479	N/A	N/A	2015-09-06	Microarray, Sanger - PHOX2B, Panel - Inherited cardiovascular diseases and sudden death (Health in Code, Spain)	Unexplained neonatal death	Recurrent for couple	Unknown				2	Yes	No abnormality detected		Candidate (GUS)	AR homozygous	UBR4	NC_000001.10:g.19504199A>T	ENST00000375254.3(UBR4):c.2393T>A	ENSP00000364403.3:p.Val798Glu	None	None			No OMIM disease gene					None for Neonatal death & Limited for Neurodevelopmental disorders	0.06 (pLI = 1)	0.7 (Z = 5.68)	0 (2 likely not LoF different transcript)	Embryonic lethality during organogenesis (Hom)
PED004	Male	Quad	Termination	Yes	0.2636	20		2015-07-01	Microarray, Karyotype, Sanger - ACADS, MLPA	Single congenital anomaly, genetic cause suspected	Recurrent for couple	Unknown				1	Yes	Neurological	Agenesis of corpus callosum, Ventriculomegaly	Unresolved (NAD)
PED005	Male	Trio	Termination	No	0.009901	13		2015-10-01	Microarray, Panel - Joubert-Meckel (Fulgent)	Multiple congenital anomalies, genetic cause suspected	Recurrent for couple	No				3		Urogenital, Neurological	Encephalocele, Omphalocele, Cystic renal dysplasia,	Solved (LP/P in OMIM gene)	AR compound heterozygous	MKS1	NC_000017.10:g.56288019C>A NC_000017.10:g.56283916_56283944del29	NM_017777.3(MKS1):c.1024+1G>T NM_017777.3(MKS1):c.1408-34_1408-6del29	NP_060247.2:p.? NP_060247.2:p.?	P P	P P	PVS1, PS3, PP1_strong, PM2, PM3 PS1, PS3, PP1_strong, PM2, PM3		Meckel Syndrome 1 (MIM:249000)	Encephalocele, Omphalocele, Cystic renal dysplasia, polydactyly	nil	nil	Full
PED006	Male	Quad	Termination	Yes	0.1133	17		2015-10-01	Microarray, Sanger - IRF6	Single congenital anomaly, genetic cause suspected	Recurrent for couple	No				2		Connective tissue and skin	Cleft palate, Cleft lip	Unresolved (NAD)
PED007	Male	Trio	Neonatal death	No	0.01235	26	1	2013-01-01	Microarray, Sanger - VEGFR3 and FOXC2, Lysosomal storage enzymatic assays	Single congenital anomaly, genetic cause suspected	Recurrent for couple	Unknown				1		Lymphatic (incl. non-immune hydrops)	Hydrops fetalis, Generalized edema, Pericardial effusion, Pleural effusion, Ascites	Solved (LP/P in novel gene)	AR compound heterozygous	MDFIC	NC_000007.13:g.114619734dupA NC_000007.13:g.114655980T>G	ENST00000393486.1(MDFIC):c.391dupA NM_199072.4(MDFIC):c.1059T>G	ENSP00000377126.1:p.Met131AsnfsTer3 NP_951038.1:p.Phe353Leu	None None	P LP	PVS1, PM2, PS3, PP1_moderate PM2, PM3, PP1_moderate		No OMIM disease gene				Novel - full	Moderate for AR lymphatic disorders	0.86 (pLI = 0.04)	1.07 (Z=-0.29)	0		Published as novel disease gene association	PMID: 35235341
PED008	Female	Trio	Stillbirth	No	-0.1478	39		2016-01-01	Karyotype, Sanger - HNF4A, Beckwidth-Weidman testing	Single congenital anomaly, genetic cause suspected	Isolated case for couple	No						Metabolic and Endocrine	Large for gestational age	Solved (LP/P in OMIM gene)	AD inherited (P)	ABCC8	NC_000011.9:g.17414656A>G	ENST00000302539.4:c.4631T>C	ENSP00000303960.4:p.Leu1544Pro	P	P	PS1, PS3, PS4, PM2		Hyperinsulinemic hypoglycemia, familial, 1 (MIM:256450)	Large of gestational age			Full
PED010	Female	Trio	Termination	No	0.01323	20		2016-02-01	Microarray, Panel - Cerebellar hypoplasia (Fulgent), Panel - Lissencephaly (Fulgent)	Multiple congenital anomalies, genetic cause suspected	Isolated case for couple	No	Yes, Cervical incompetence	Maternal sister is a carrier of a duplication involving DMD gene				Neurological	Agenesis of corpus callosum, Cerebellar hypoplasia, Heterotopia	Unresolved (NAD)
PED011	Male	Trio	Termination	No	0.005482	17		2016-02-01	FISH, Microarray	Multiple congenital anomalies, genetic cause suspected	Recurrent for couple	No	Yes, Bleeding in the first trimester			1		Neurological	Ventriculomegaly, Hydrocephalus, Bilateral microphthalmos	Unresolved (NAD)
PED012	Male	Quad	Miscarriage	No	-0.02691	16		2016-03-01	Microarray, Karyotype, Sanger - SLC26A2 and ALG12 Sanger	Multiple congenital anomalies, genetic cause suspected	Recurrent for couple	Unknown				1		Skeletal	Bowing of the long bones, Short long bone, Aplasia/Hypoplasia of the sacrum, Abnormal ossification of the pubic bone, Platyspondyly, Poorly ossified cervical vertebrae, Short ribs	Solved (LP/P in OMIM gene)	AR compound heterozygous	B3GAT3	NC_000011.9:g.62384572G>A NC_000011.9:g.62384214G>A	NM_012200.4(B3GAT3):c.505C>T NM_012200.4(B3GAT3):c.673C>T	NP_036332.2:p.Arg169Trp NP_036332.2:p.Arg225Ter	LP P	P P	PS3, PM2, PM3, PP1, PP3 PVS1, PS3, PM3, PM2, PP1		Multiple joint dislocations, short stature, craniofacial dysmorphism, with or without congenital heart defects (MIM:245600)	Bowing has been reported	Sacral abnormality	spatulate distal phalanges, kyphoscoliosis	Full, phenotype expansion						Published as novel phenotype association	PMID:31988067
PED013	Female	Trio	Termination	No	-0.0146	22		2016-04-01	Microarray, Sanger - PMM2, Panel - Congenital disorders of glycosylation and Noonan/Leopard	Multiple congenital anomalies, genetic cause suspected	Isolated case for couple	No	Yes, Severe morning sickness					Neurological	Cerebellar vermis hypoplasia, Increased nuchal translucency	Solved (LP/P in OMIM gene)	AR compound heterozygous	PIBF1	NC_000013.10:g.73401909G>A NC_000013.10:g.73402011_73402023del13	NM_006346.3(PIBF1):c.954G>A NM_006346.3(PIBF1):c.1056_1068del13	NP_006337.2:p.Lys318Lys NP_006337.2:p.Lys353fs	VUS LP	LP P	PS3, PM2, PM3, PP3 PVS1, PM2, PM3		Joubert syndrome 33 (MIM:617767)	cerebellar vermis hypoplasia			Full	Strong for neurological ciliopathies
PED014	Female	Trio	Termination	No	-0.02175	16		2016-02-01	Microarray	Multiple congenital anomalies, genetic cause suspected	Isolated case for couple	No						Lymphatic, Skeletal	Fetal cystic hygroma, Short long bones, Osteopenia, Platyspondyly	Solved (LP/P in OMIM gene)	AD de novo	RIT1	NC_000001.10:g.155874589G>C	NM_001256821.1(RIT1):c.170C>G	NP_008843.1:p.Ala57Gly	P	P	PS1, PS2, PS3, PS4, PM2		Noonan Syndrome 8 (MIM:615355)	cystic hygroma, short long bones	platyspondyly is not usual	congenital heart disease, but not in all	Full
PED015	Male	Trio	Termination	No	-0.2441	N/A		2016-07-10		Multiple congenital anomalies, genetic cause suspected	Isolated case for couple	Unknown						Urogenital	Cystic renal dysplasia, Congenital hepatic fibrosis	Unresolved (NAD)
PED016	Female	Trio	Stillbirth	No	-0.2441	39+4		2016-07-01	Microarray	Unexplained fetal death	Isolated case for couple	No	No					No abnormality detected		Unresolved (NAD)
PED017	Female	Trio	Neonatal death	No	-0.03084	40	1	2016-06-01	Microarray, Panel - Custom (ABCB11, AKR1D1, ATP8B1, GATA1, GNPTAB, RNASEH2A, RNASEH2B, RNASEH2C, ROK11, RPL35A, RPL5, RPS10, RPS17, RPS19, RPS24, RPS26, RPS7, SAMHD1, SERPINA1, TREX1; Fulgent)	Single congenital anomaly, genetic cause suspected	Isolated case for couple	No	No					Haematopoietic and immune	Anemia, Hepatic necrosis, Extramedullary hematopoiesis	Solved (LP/P in OMIM gene)	AR compound heterozygous	TPI1	NC_000012.11:g.6978338G>C NC_000012.11:g.6979212G>C	NM_001159287.1(TPI1):c.426G>C NM_001159287.1(TPI1):c.655-1G>C	NP_001152759.1:p.Glu142Asp NP_001152759.1:p.=	P P	P P	PS1, PS3, PM2, PM3 PVS1, PM2, PM3		Hemolytic anemia due to triosephosphate isomerase deficiency (MIM:615512)	Anemia, extrahepatic hematopoeisis	hepatic necrosis and very early death		Full, phenotype expansion
PED018	Female	Trio	Termination	No	-0.01577	20		2016-08-01	Microarray, Panel - Cerebellar hypoplasia	Single congenital anomaly, genetic cause suspected	Isolated case for couple	No	Yes, Hypothyroidism					Neurological	Agenesis of corpus callosum, Cerebellar vermis hypoplasia, Ventriculomegaly, Abnormality of the pons, Abnormality of the medulla oblongata	Solved (LP/P in OMIM gene)	AD de novo	ARID1B	NC_000006.11:g.157522264_157522271del8	NM_017519.2(ARID1B):c.4497_4504del8	NP_001361757.1:p.Trp1499fs	P	P	PVS1, PS2, PM2		Coffin-Siris syndrome 1 (MIM:135900)	All overlap			Full							PMID: 35579625
PED019	Female	Trio	Termination	No	-0.00391	18+3		2016-07-01	Microarray, Panel - Noonan, Panel - Metabolic	Multiple congenital anomalies, genetic cause suspected	Isolated case for couple	Yes, IVF	No	Endometriosis				Lymphatic (incl. non-immune hydrops)	Nonimmune hydrops fetalis, Small for gestational age, Fetal ascites, Pleural effusion, Increased nuchal translucency	Unresolved (NAD)
PED020	Male	Quad	Termination	No	-0.02976	21		2016-08-01	Microarray	Multiple congenital anomalies, genetic cause suspected	Recurrent for couple	No	Unknown	Carrier of Xp21.1 duplication		1		Urogenital	Bilateral renal agenesis	Unresolved (NAD)
PED021	Male	Trio	Termination	No	-0.01519	22		2016-09-01	Microarray	Multiple congenital anomalies, genetic cause suspected	Isolated case for couple	No	No	Remote family history of thalassemia				Global	Pulmonary artery atresia, Overriding aorta, Aplasia/Hypoplasia of the thumb	Unresolved (NAD)
PED022	Female	Trio	Termination	No	-0.01167	22		2017-06-01	Microarray	Single congenital anomaly, genetic cause suspected	Other	Yes, Fertility medication				1		Neurological	Dandy-Walker malformation, Aplasia/Hypoplasia of the corpus callosum, Hydrocephalus, Abnormality of neuronal migration, Periventricular gray matter heterotopia, White matter neuronal heterotopia	Unresolved (NAD)
PED023	Female	Trio	Termination	No	0.004533	22		2017-03-01	Microarray	Single congenital anomaly, genetic cause suspected	Isolated case for couple	No	Unknown	Maternal grandfather and grand uncle and aunt have a clinical diagnosis of Marfan syndrome.				Neurological	Agenesis of corpus callosum, Fusion of the left and right thalami, Cerebellar hypoplasia, Abnormality of hindbrain morphology, Brainstem dysplasia, Microcephaly, Abnormality of the cerebellum	Solved (LP/P in OMIM gene)	AR compound heterozygous	NDE1	NC_000016.9:g.15788044delG NC_000016.9:g.15788051dupC	NM_001143979.1(NDE1):c.726delG NM_001143979.1(NDE1):c.733dupC	NP_001137451.1:p.Thr243fs NP_001137451.1:p.Leu245ProfsTer?	P P	P P	PVS1, PM2, PM3 PVS1, PM2, PM3		Microhydranencephaly (MIM:605013); Lissencephaly 4 (with microcephaly) (MIM:614019)	All overlap		lissencephaly (too early)	Full
PED024	Male	Quad	Neonatal death	No	0.0242	35	1	2017-08-01	Microarray, Sanger - ERCC6, Panel - Lissencephaly (Fulgent)	Multiple congenital anomalies, genetic cause suspected	Recurrent for couple	No	No			1		Neurological	Hypoplasia of the corpus callosum, Hypoplasia of the brainstem, Abnormal globus pallidus morphology, Cerebellar hypoplasia, Abnormality of the caudate nucleus, Subependymal cysts, Cavum septum pellucidum, Pachygyria, Contractures of the large joints, Abnormal facial shape	Solved (LP/P in novel phenotype)	AR compound heterozygous	EIF2B2	NC_000014.8:g.75470103G>T NC_000014.8:g.75471520C>T	NM_014239.4(EIF2B2):c.284+5G>T NM_014239.4(EIF2B2):c.514C>T	NP_055054.1:p.= NP_055054.1:p.Arg172Ter	VUS LP	P P	PS3, PM2, PM3, PP1, PP3 PVS1, PM2, PM3, PP1		Leukoencephalopathy with vanishing white matter (MIM:603896)	severe fetal version of this condition	severe fetal presentation		Full, phenotype expansion						Severe fetal presentation represents expansion
PED025	Male	Trio	Termination	No	0.002409	21		2016-11-01	Microarray	Multiple congenital anomalies, genetic cause suspected	Isolated case for couple	Unknown		Diabetes and brain aneurysm in maternal father	Partial deafness			Urogenital	Bilateral renal agenesis, Abnormal vertebral morphology, Abnormality of the vasculature	Unresolved (NAD)
PED026	Male	Trio	Termination	No	0.002409	21		2017-05-01	Microarray, Sanger - COL4A1 and COL4A2	Multiple congenital anomalies, genetic cause suspected	Isolated case for couple	No	Yes, Significant PV bleeding occurred. Ultrasound identified haematoma close to the placenta. Bleeding every week from 6 weeks to 14 weeks with weekly scans		History of migraines, also in paternal grandmother. Father's may be secondary to car accident.		Yes	Neurological	Schizencephaly, Arthrogryposis multiplex congenita, Absence of stomach bubble on fetal sonography	Candidate (GUS)	AR compound heterozygous	KIF26A	NC_000014.8:g.104640615C>T NC_000014.8:g.104643801C>T	NM_015656.1(KIF26A):c.2161C>T NM_015656.1(KIF26A):c.4676C>T	NP_056471.1:p.Arg721Cys NP_056471.1:p.Ala1559Val	None None	VUS VUS	PM2, PP3 PM2, PP3	1 strong 1 strong	No OMIM disease gene				Novel - full	None	0.31 (pLI = 0)	0.99 (Z = 0.09)	0	Postnatal lethality (Hom)
PED027	Male	Trio	Stillbirth	No	0.009279	35		2017-05-01	Microarray	Unexplained fetal death	Isolated case for couple	Unknown	Yes, Maternal diabetes Maternal thyroid disease (Graves)	Graves disease, maternal diabetes				No abnormality detected		Unresolved (NAD)
PED028	Female	Trio	Termination	No	-0.008206	21+3		2017-07-01	Microarray, Sanger - SMC1A, Panel - Cornelia de Lange syndrome, Panel - Holt-Oram syndrome	Multiple congenital anomalies, genetic cause suspected	Isolated case for couple	Yes, IVF	Unknown					Skeletal	Transposition of the great arteries, Short forearm, Aplasia/Hypoplasia of the fibula, Absent hand, Absent toe, Short tibia, Absent metatarsal bone, Abnormality of metacarpophalangeal joint, Flexion contracture of thumb,	Unresolved (NAD)
PED029	Male	Quad	Termination	Yes	0.07464	19		2017-01-01	Microarray, Sanger - NEK1, Panel - Short Rib polydactyly (research)	Multiple congenital anomalies, genetic cause suspected	Recurrent for couple	No				1		Skeletal	Hand polydactyly, Foot polydactyly, Short long bone, Thoracic hypoplasia, Short ribs, Ambiguous genitalia	Candidate (VUS in OMIM gene)	AR homozygous	SIK3	NC_000011.9:g.116746643C>T	NM_025164.5(SIK3):c.1178G>A	NP_079440.3:p.Arg393His	VUS	VUS	PM2, PP1, PP3	1 moderate	Spondyloepimetaphyseal dysplasia, Krakow type (MIM:618162)				Novel - full	Limited for AR skeletal disorders	0.05 (pLI = 1)	0.71 (Z = 2.83)	0	Neonatal lethality (Hom), skeletal dysplasia (PMID: 30232230)
PED030	Male	Trio	N/A	Yes	-0.0357	N/A		2017-02-01	Microarray	Multiple congenital anomalies, genetic cause suspected	Isolated case for couple	Unknown						Skeletal	Casamassima-Morton-Nance syndrome	Candidate (VUS in novel phenotype)	XLR (digenic) AD de novo (digenic)	FLNA FLNC	NC_000023.10:g.153583294C>T NC_000007.13:g.128494901C>T	ENST00000369850.3(FLNA):c.5116G>A ENST00000325888.8(FLNC):c.7070C>T	ENSP00000358866.3:p.Gly1706Ser ENSP00000327145.8:p.Ala2357Val	VUS VUS	VUS VUS	PM2, PP2, PP3 PS2_supporting, PM2, PP3	1 moderate 1 strong	FG syndrome 2 (MIM:300321) Cardiomyopathy, familial restrictive 5 (MIM:617047)				Uncertain		0.03 (pLI = 1) 0.17 (pLI = 1)	0.70 (Z= 3.78) 0.81 (Z = 2.79)	1 tagged 'Not LoF' 0	Lethality throughout fetal growth and development (Hemi - FLNA) Preweaning lethality (Hom - FLNC)
PED031	Female	Trio	Termination	No	-0.0357	19		2017-05-01	Microarray, Karyotype, Panel - Neuromuscular (TruSight One)	Multiple congenital anomalies, genetic cause suspected	Isolated case for couple	No	No					Muscular (incl. neuromuscular)	Cystic hygroma, Hydrops fetalis, Contractures of the large joints, Multiple pterygia, Pulmonary hypoplasia, Cleft palate, Cortical dysplasia	Solved (LP/P in OMIM gene)	AR compound heterozygous	NEB	NC_000002.11:g.152460215_152460216delCA NC_000002.11:g.152397282delG	NM_001164508.1(NEB):c.13130_13131delTG NM_001164508.1(NEB):c.20719delC	NP_001157979.1:p.Met4377fs NP_001157979.1:p.His6907fs	P P	P P	PVS1, PM2, PM3 PVS1, PM2, PM3		Nemaline Myopathy 2 (MIM:256030)	most overlap	cortical dysplasia		Full, phenotyope expansion						Cortical dysplasia can be listed as phenotype expansion
PED032	Female	Trio	Stillbirth	No	-0.0156	38		2017-02-01	Microarray, Sanger, Panel - Non-immune hydrops fetalis, Panel - Fatty acid oxidation defects, Panel - Peroxisomal disorders, Panel - Smith Lemli Opitz	Multiple congenital anomalies, genetic cause suspected	Isolated case for couple	No	Yes, Antepartum haemorrhage (twice) due grade 4 placenta praevia (appropriate doses of antenatal steroids)					Metabolic and Endocrine	Microcephaly, Abnormality of the adrenal glands, Abnormality of the liver, Small for gestational age	Unresolved (NAD)
PED033	Male	Trio	Miscarriage	No	-0.001647	17		2017-05-01	Microarray, Sanger - EXT2	Multiple congenital anomalies, genetic cause suspected	Isolated case for couple	Yes, IVF		Mother has hereditary multiple exostoses. (EXT2:c.937C>T p.Q313X) Maternal grandfather has one shorter arm				Muscular (incl. neuromuscular)	Neck pterygia, Arthrogryposis multiplex congenita, Bilateral talipes equinovarus, Hand clenching, Finger clinodactyly	Solved (LP/P in OMIM gene)	AD de novo	NALCN	NC_000013.10:g.101726998G>A	NM_052867.4(NALCN):c.3970C>T	NP_443099.1:p.Leu1324Phe	LP	LP	PS2, PM2, PP2, PP3		Congenital contractures of the limbs and face, hypotonia, and developmental delay (MIM:616266)	All overlap			Full
PED034	Male	Trio	Termination	No	0.009519	18		2017-05-01	Microarray	Multiple congenital anomalies, genetic cause suspected	Isolated case for couple	No	Yes, PV bleeding at 4 weeks, Unplanned pregnancy, progesterone (implanon) and tramadol exposure (for endometriosis) until 8 weeks	Endometriosis			Yes	Neurological	Aplasia of the nose, Anophthalmia, Ventriculomegaly, Cortical dysplasia, Schizencephaly	Unresolved (NAD)
PED035	Male	Trio	Termination	No	0.03838	20		2017-08-01	Microarray, Panel - Cerebral cortical malformation panel (Fulgent)	Single congenital anomaly, genetic cause suspected	Isolated case for couple	No	No				Yes	Neurological	Agenesis of corpus callosum, Frontoparietal cortical dysplasia, Microcephaly	Candidate (GUS)	XLR	PLXNA3	NC_000023.10:g.153689074G>A	ENST00000369682.3(PLXNA3):c.551G>A	ENSP00000358696.3:p.Arg184His	None	None			No OMIM disease gene				Uncertain	Strong for sex development, none for Neurological	0.25 (PLI = 0.05)	0.94 (Z = 0.68)	12 hemizygous	Nervous system abnormatities (hemi)
PED036	Female	Trio	Stillbirth	No	-0.03924	36		2017-04-01	Microarray	Single congenital anomaly, genetic cause suspected	Isolated case for couple	No	Yes, Appendicitis late first trimester					Urogenital	Cystic renal dysplasia, Aplasia/Hypoplasia of the bladder	Unresolved (NAD)
PED037	Male	Trio	Termination	No	-0.01709	21		2017-05-01	FISH, Microarray	Multiple congenital anomalies, genetic cause suspected	Isolated case for couple	No	No	A relative of the mother has Cornelia de Lange syndrome.				Neurological	Dilation of lateral ventricles, Cerebellar vermis hypoplasia, Choroid plexus cyst	Unresolved (NAD)
PED038	Male	Trio	Termination	No	0.005252	17		2017-06-01	Microarray, Karyotype, Panel - Noonan syndrome	Multiple congenital anomalies, genetic cause suspected	Isolated case for couple	No		Iranian Bipolar disorder. Maternal brother has a cardiac defect. Family history of type 2 DM			Yes	Cardiovascular	Cystic hygroma, Dysplastic tricuspid valve, Tricuspid regurgitation, Dilatation of the renal pelvis	Candidate (GUS)	AD de novo	KDM5A	NC_000012.11:g.498236C>T	NM_001042603.2(KDM5A):c.22G>A	NP_001036068.1:p.Gly8Ser	None	None			No OMIM disease gene				Uncertain	None	0.09 (pLI =1)	0.79 (Z = 2.25)	0	Neonatal lethality (Hom)
PED039	Female	Trio	Termination	No	0.001356	28		2017-06-01	Karyotype	Single congenital anomaly, genetic cause suspected	Other	No	No		Father had an ultrasound in childhood which identified a subclinical dilation of the renal pelvis.	2		Cardiovascular	Ventricular septal defect, Discordant atrioventricular connection, Hypoplasia of right ventricle, Pulmonary artery hypoplasia, Double outlet right ventricle, Dextrocardia	Unresolved (NAD)														Uncertain
PED040	Male	Trio	Termination	No	-0.01856	21+5		2017-05-01	FISH, Microarray, Panel - Periventricular nodular heterotopia panel (SA Pathology)	Single congenital anomaly, genetic cause suspected	Isolated case for couple	No	Yes, Small bleed at 6 weeks gestation					Neurological	Periventricular gray matter heterotopia, Ventriculomegaly, Prominent calcaneus, Wide anterior fontanel, Triangular face	Candidate (VUS in novel phenotype)	AR compound heterozygous	LAMC3	NC_000009.11:g.133914340C>T NC_000009.11:g.133943597A>G	NM_006059.3(LAMC3):c.1066C>T NM_006059.3(LAMC3):c.2726A>G	NP_006050.3:p.Arg356Cys NP_006050.3:p.Gln909Arg	VUS VUS	VUS VUS	BP1, PP3 BP1, PM2	1 strong + 1 moderate 1 strong + 1 moderate	Cortical malformations, occipital (MIM:614115)	All overlap	heterotopia not described before			Disputed for AD Neurodevelopmental disorders	0.66 (pLI = 0)	1.04 (Z = -0.43)	0	Nervous system abnormalities	Published as case report	PMID: 33639934
PED041	Female	Trio	Miscarriage	No	0.01869	16		2017-07-01	Microarray, Karyotype, Panel - Cerebral cortical malformation panel	Multiple congenital anomalies, genetic cause suspected	Recurrent for couple	No	No	Robertsonian translocation (14;22)		1	Yes	Neurological	Agenesis of corpus callosum, Cerebellar malformation, Abnormality of the pons, Abnormality of midbrain morphology	Unresolved (NAD)
PED042	Male	Trio	Termination	Yes	0.07799	18		2017-06-01	Karyotype	Multiple congenital anomalies, genetic cause suspected	Recurrent for couple	Unknown				1		Skeletal	Mesomelic/rhizomelic limb shortening, Skeletal dysplasia, Midface retrusion, Camptodactyly, Bell-shaped thorax, Equinovarus deformity	Solved (LP/P in OMIM gene)	AR homozygous	CANT1	NC_000017.10:g.76991292C>T	NM_138793.3(CANT1):c.643G>A	NP_620148.1:p.Glu215Lys	VUS	LP	PS3, PM2, PM3_supporting, PP1, PP3		Desbuquois dysplasia 1 (MIM:251450)	all overlap			Full						Published as novel phenotype association	PMID:31988067
PED043	Female	Trio	Neonatal death	No	0.04572	38	1	2017-07-01	Microarray	Multiple congenital anomalies, genetic cause suspected	Recurrent for couple	No	No			1	Yes	Urogenital	Horseshoe kidney, Asplenia, Bicornuate uterus, Diaphragmatic eventration, Pulmonary hypoplasia, Abnormal lung lobation, Overlapping toe, Overlapping fingers	Solved (LP/P in OMIM gene)	AD paternal mosaic 10-20%	PBX1	NC_000001.10:g.164761784C>T	NM_001204961.1(PBX1):c.319C>T	NP_002576.1:p.Arg107Trp	LP	LP	PS2, PM2, PP1, PP2, PP3		Congenital anomalies of kidney and urinary tract syndrome with or without hearing loss, abnormal ears, or developmental delay (MIM:617641)	Most overlap	Apslenia, severity of diaphragmatic involvement		Full, phenotype expansion						Published as case report	PMID:32141698
PED044	Female	Trio	Termination	No	-0.007585	20		2017-08-01	Microarray	Multiple congenital anomalies, genetic cause suspected	Isolated case for couple	No						Cardiovascular	Subvalvular aortic stenosis, Transposition of the great arteries, Double outlet right ventricle, Left superior vena cava draining to coronary sinus, Hypoplastic left heart, Hypoplastic aortic arch, Abnormal tricuspid valve morphology, Ventricular septal defect, Renal agenesis, Abnormality of the uterus	Solved (LP/P in novel gene)	AD de novo	GNB2	NC_000007.13:g.100275036A>G	NM_005273.3(GNB2):c.265A>G	NP_005264.2:p.Lys89Glu	None	P	PS1, PS2, PS3, PS4, PM2, PP2		No OMIM disease gene				Novel - full						Published as novel disease gene association	PMID:34183358
PED045	Male	Trio	Stillbirth	No	-0.04146	26		2017-03-01	Microarray	Multiple congenital anomalies, genetic cause suspected	Isolated case for couple	Unknown	Unknown					Respiratory	Tracheoesophageal fistula, Laryngeal atresia, Esophageal atresia	Candidate (GUS)	AR compound heterozygous	ZFHX3	NC_000016.9:g.72822584_72822586delCTG NC_000023.10:g.85211362T>C	ENST00000268489.5(ZFHX3):c.9609_9611delGCA ENST00000357749.2(CHM):c.962A>G	ENSP00000268489.5:p.Gln3204del ENSP00000350386.2:p.Tyr321Cys	None None	None None			No OMIM disease gene					Limited for ID, none for Tracheoesophageal fistula & Laryneal/Esophageal atresia	0.02 (pLI = 1)	0.57 (Z = 3.94)	0	Prenatal lethality (Hom) Postnatal lethality (Het)
PED046	Female	Trio	Termination	No	-0.03734	21		2017-10-01	Microarray, Karyotype	Multiple congenital anomalies, genetic cause suspected	Isolated case for couple	No						Cardiovascular	Hypoplastic left atrium, Hypoplastic aortic arch, Single ventricle, Pulmonary artery dilatation, Persistent left superior vena cava, Renal hypoplasia, Bilateral renal dysplasia, Abnormal lung lobation	Solved (LP/P in OMIM gene) Solved (LP/P in OMIM gene)	AD de novo (dual diagnosis) AD de novo (dual diagnosis)	KMT2D SOS2	NC_000012.11:g.49434567delG NC_000014.8:g.50647376T>C	NM_003482.3(KMT2D):c.6991delC NM_006939.3(SOS2):c.883A>G	NP_003473:p.Leu2331fs NP_008870:p.Thr295Ala	P LP	P LP	PVS1, PS2, PS3, PM2 PS2, PM2		Kabuki Syndrome (MIM:147920); Noonan Syndrome 9 (MIM:616559)	Combination of Kabuki, and Noonan overlap			Full, Dual diagnosis							PMID: 23320472
PED047	Female	Quad	Stillbirth	No	-0.01048	33		2017-09-01	Microarray	Unexplained fetal death	Recurrent for couple	No	No			1		No abnormality detected		Unresolved (NAD)
PED049	Male	Trio	Stillbirth	No	-0.05602	34		2017-11-01	Microarray	Unexplained fetal death	Isolated case for couple	No	No					Haematopoietic and immune	Abnormal thrombosis	Candidate (VUS in OMIM gene)	AD inherited	KCNJ2	NC_000017.10:g.68172325T>G	NM_000891.2(KCNJ2):c.1145T>G	NP_000882.1:p.Leu382Arg	VUS	VUS	PM2, PP3	1 strong	Short QT syndrome 3 (MIM:609622)	Overlap				Moderate for Short QT syndrome, Limited for Long QT syndrome	0.24 (PLI = 0.31)	0.5 (Z = 2.75)	0	Neonatal lethality, compete penetrance (Hom)
PED051	Male	Quad	Termination	No	0.002756	22+5		2017-12-01	Microarray (ZFPM2 duplication detected and considered non contributing by clinical laboratory)	Multiple congenital anomalies, genetic cause suspected	Recurrent for couple	No		Born early, 32 weeks gestation, and had a bowel obstruction requiring surgery (intestinal atresia repair as a child). Learning disability of mild degree.	Dyslexia and on a disability pension for development	3	Yes	Muscular (incl. neuromuscular)	Congenital diaphragmatic hernia, Pulmonary hypoplasia	Candidate (VUS in OMIM gene)	AD inherited	ZFPM2			22kb duplication incl ZFPM2	VUS	VUS	no evidence for triplosensitivity	1 strong	Diaphragmatic hernia 3 (MIM:610187)	Most overlap				Strong for Diaphragmatic hernia				Perinatal lethality (Het)	Some family members unaffected, known reduced penetrance
PED052	Male	Trio	Termination	No	0.02297	22+3		2018-02-01	Microarray	Multiple congenital anomalies, genetic cause suspected	Isolated case for couple	No						Neurological	Semilobar holoprosencephaly, Abnormality of neuronal migration, Cleft palate, Abnormality of the external nose, Cortical dysplasia	Unresolved (NAD)
PED053	Female	Trio	Termination	No	0.01147	22		2017-07-01	Microarray	Multiple congenital anomalies, genetic cause suspected	Isolated case for couple	No		Normal renal ultrasound	Normal renal ultrasound. Paternal grandfather with chronic renal failure, cause unknown			Urogenital	Multicystic kidney dysplasia, Abnormality of pancreas morphology	Solved (LP/P in OMIM gene)	AD de novo	HNF1B	NC_000017.10:g.36104530_36104533delACCT	NM_000458.3(HNF1B):c.344+2_344+5delTAGG	p.=	P	P	PVS1, PS2, PM2		Renal cysts and diabetes syndrome (MIM:137920)	All overlap			Full
PED054	Female	Trio	Termination	No	-0.004025	20+1		2018-02-01	Microarray, Panel - PIGN (Fulgent)	Multiple congenital anomalies, genetic cause suspected	Isolated case for couple	No						Global	Abnormal ascending aorta morphology, Persistent left superior vena cava, Agenesis of corpus callosum, Congenital diaphragmatic hernia, Abnormal facial shape, Cleft palate, Aplasia/Hypoplasia of the nails	Solved (LP/P in OMIM gene)	AD de novo	ARID1A	NC_000001.10:g.27097817G>T	NM_006015.5(ARID1A):c.3406G>T	NP_006006.3:p.Ala1136Ser	LP	LP	PS2, PM2, PP2, PP3		Coffin-Siris syndrome 2 (MIM:614607)	All overlap			Full						Published in case series	PMID: 35579625
PED055	Male	Trio	Termination	No	0.004075	17+5		2017-05-01	FISH, Microarray	Single congenital anomaly, genetic cause suspected	Recurrent for mother	No	No	3 affected pregnancies from 2 different partners. Mother has bulge disc and left sided sciatica . Grandmother had stillbirth (34wks, no congenital abnormalities, massive acute fetomaternal haemorrhage, Kleihauer test positive, some changes to the umbilical cord ?infection) and miscarriage (10wks)	Father has 258kb interstitial duplication at 15q14 (FISH) - proband inherited (chr15: 35,017,254-35,275,615)	3		Neurological	Arnold-Chiari malformation, Myelomeningocele, Hydrocephalus	Unresolved (NAD)
PED056	Male	Quad	Miscarriage	No	0.02244	17		2018-05-01	Microarray	Unexplained fetal death	Recurrent for couple	No	No			1		No abnormality detected		Solved (LP/P in novel phenotype)	XLR	ARSL	NC_000023.10:g.2856218G>A	NM_000047.2(ARSE):c.1207C>T	NP_000038.2:p.Arg403Ter	LP	LP	PVS1, PM2		Chondrodysplasia punctata, X-linked recessive (MIM:302950)	death in utero described in other cases with evidence of chondrodysplasia punctata			Full, Phenotype expansion							PMID: 12567415, PMID: 16937129 PMID: 18348268
PED057	Female	Trio	Termination	No	-0.003039	27+2		2018-06-01	Microarray	Multiple congenital anomalies, genetic cause suspected	Isolated case for couple	No						Skeletal	Abnormal facial shape, Micrognathia, Single transverse palmar crease, Supernumerary ribs, Slender long bone, Limb undergrowth, Aplasia of the nasal bone, Small for gestational age, Long eyelashes, Brachycephaly	Solved (LP/P in OMIM gene)	AD de novo	NIPBL	NC_000005.9:g.37057313A>G	NM_133433.3(NIPBL):c.7289A>G	NP_597677.2:p.Tyr2430Cys	P	P	PS1, PS2, PM2, PP2		Cornelia de Lange syndrome 1 (MIM:122470)	all overlap			Full							PMID: 15318302, PMID: 22740382, PMID: 22991273
PED058	Male	Trio	Termination	No	-0.01145	22		2018-06-01	Microarray, Panel - Congenital hypothyroid	Multiple congenital anomalies, genetic cause suspected	Isolated case for couple	Yes, Donor Egg, Donor Sperm	No					Global	Goiter, Cleft upper lip, Cleft palate, 4-5 toe syndactyly, 2-3 toe syndactyly	Unresolved (NAD)
PED060	Female	Trio	Termination	No	0.008106	27		2018-07-01	Microarray, Panel - Hydrops (SA Pathology)	Multiple congenital anomalies, genetic cause suspected	Recurrent for couple	No		Total thyroidectomy for papillary thyroid carcinoma (classic type) 2015		1		Lymphatic (incl. non-immune hydrops)	Fetal cystic hygroma, Increased nuchal translucency	Candidate (GUS)	AR homozygous	FLII	NC_000017.10:g.18149133A>T	NM_002018.3(FLII):c.3428T>A	NP_002009.1:p.Phe1143Tyr	None	None			No OMIM disease gene					Strong for cardiovascular disorders, none for Lymphatic disorders	0.45 (pLI = 0)	0.95 (Z = 0.51)	0	Embryonic lethality at implantation
PED061	Male	Trio	Termination	No	0.00351	18		2018-07-01	Microarray	Single congenital anomaly, genetic cause suspected	Isolated case for couple	No	No	Aspergers, PCOS, normal renal ultrasound, brother has NF1	11p15.4 864kb duplication (array) aspergers			Urogenital	Bilateral renal agenesis, Aplasia/Hypoplasia of the bladder	Unresolved (NAD)
PED063	Female	Trio	Termination	No	-0.007061	25		2018-07-01	Microarray	Multiple congenital anomalies, genetic cause suspected	Isolated case for couple	No	Yes	Maternal teralogy of Fallot corrected in childhood				Metabolic and Endocrine	Adrenal hypoplasia, Abnormal heart morphology, Intrauterine growth retardation	Solved (LP/P in OMIM gene)	AD de novo	SAMD9	NC_000007.13:g.92732940C>T	NM_017654.3(SAMD9):c.2471G>A	NP_060124.2:p.Arg824Gln	P	P	PS2, PS3, PS4, PM2, PP4		MIRAGE syndrome (MIM:617053)	All overlap			Full
PED065	Male	Quad	Termination	No	0.02228	21		2018-07-01	Microarray	Multiple congenital anomalies, genetic cause suspected	Recurrent for couple	Unknown	No			1		Cardiovascular	Hypoplastic right heart, Dysplastic tricuspid valve, Duplicated collecting system	Unresolved (NAD)
PED066	Female	Trio	Stillbirth	No	0.002543	34		2018-08-01	Microarray: TBX3 - TBX5 duplication detected and considered non contributing by clinical laboratory, Panel - Virtus Preconception screen (TruSight One).	Single congenital anomaly, genetic cause suspected	Isolated case for couple	No	Yes, Polyhydramnios from 20 weeks				Yes	Respiratory	Congenital diaphragmatic hernia, Pulmonary hypoplasia, Abnormal facial shape, Hypertelorism, Depressed nasal bridge, Macroglossia	Candidate (VUS in novel phenotype)	AD de novo	TBX3 & TBX5			2MB duplication incl TBX3 and TBX5	VUS	VUS	no evidence for triplosensitivity (PMID: 31690835)		Ulnar-mammary syndrome (MIM:181450); Holt-Oram syndrome (MIM:142900), no evidence for triplosensitivity (clingen)	Most overlap	Diaphragmatic hernia not well described, macroglossia		Uncertain
PED068	Female	Trio	Stillbirth	No	-0.006639	38+5		2018-08-01	FISH, Microarray	Multiple congenital anomalies, genetic cause suspected	Isolated case for couple	No	No				Yes	Global	Double outlet right ventricle, Atrioventricular canal defect, Duodenal atresia, Severe intrauterine growth retardation, Cleft palate, Partial agenesis of the corpus callosum, Horseshoe kidney, Abnormal pulmonary valve morphology, Perisylvian polymicrogyria,	Unresolved (NAD)
PED069	Male	Trio	Termination	No	-0.0266	21+6		2018-08-01	Microarray	Multiple congenital anomalies, genetic cause suspected	Isolated case for couple	No	No					Skeletal	Intrauterine growth retardation, Talipes equinovarus, Hypertelorism, Short palpebral fissure, Anteverted nares, Smooth philtrum, Abnormality of the pinna	Solved (LP/P in OMIM gene)	XLR de novo	HUWE1	NC_000023.10:g.53595832A>C	NM_031407.6(HUWE1):c.6527T>G	NP_113584.3:p.Leu2176Arg	LP	LP	PS2, PM2, PP2, PP3		Mental retardation, X-linked syndromic, Turner type (MIM:309590)	All overlap		Usually hypotelorism but not an expansion	Full							PMID:29180823
PED070	Male	Trio	Neonatal death	No	0.03933	33	12	2018-09-01	Microarray, NGS - WES trio (SEALS)	Multiple congenital anomalies, genetic cause suspected	Isolated case for couple	No	No					Neurological	Median cleft palate, Cerebellar hypoplasia, Hypoplasia of the pons, Ventriculomegaly, Abnormality of the anterior fontanelle, Ulnar deviation of the hand, Muscular ventricular septal defect, Telecanthus, Narrow mouth, Sparse eyelashes	Unresolved (NAD)
PED071	Male	Trio	Termination	No	-0.001868	22		2018-09-01	Microarray	Multiple congenital anomalies, genetic cause suspected	Isolated case for couple	No	No	Brother has maple syrup urine disease	Psoriasis, eosinophilic oesophagitis.		Yes	Neurological	Agenesis of corpus callosum, Retrognathia, Low-set ears, Abnormality of the ureter, Periventricular gray matter heterotopia	Candidate (VUS in OMIM gene)	XLR	AIFM1	NC_000023.10:g.129299623C>T	NM_004208.3(AIFM1):c.8G>A	NP_004199.1:p.Arg3Gln	VUS	VUS	PM2, PP3	1 strong	Spondyloepimetaphyseal dysplasia, X-linked, with hypomyelinating leukodystrophy (MIM:300232); Cowchock syndrome (MIM:310490); Combined oxidative phosphorylation deficiency 6 (MIM:300816)	Usually normal at birth			Full, phenotype expansion	Limited for Neurodevelopmental, strong for Neuromyopathy	0.07 (pLI = 1)	0.55 (Z = 0.55)	0	Embryonic lethality during organogenesis (Hemi)
PED072	Male	Trio	Neonatal death	No	-0.01438	38	1	2018-09-01	Microarray	Single congenital anomaly, genetic cause suspected	Isolated case for couple	No	No					Cardiovascular	Abnormal mitral valve morphology, Cardiomegaly, Left ventricular hypertrophy, Large for gestational age, Macrocephaly at birth	Unresolved (NAD)
PED073	Female	Trio	Termination	Yes	0.08562	17		2019-02-01	Microarray	Multiple congenital anomalies, genetic cause suspected	Isolated case for couple	No	No				Yes	Neurological	Alobar holoprosencephaly, Ventricular septal defect, Hypotelorism, Anal atresia, Camptodactyly of finger, Talipes equinovarus, Hand clenching, Single umbilical artery	Candidate (VUS in OMIM gene)	AR compound heterozygous	KIAA0586	NC_000014.8:g.58920101A>G NC_000014.8:g.58924682C>T	NM_001244189.1(KIAA0586):c.1322A>G NM_001244189.1(KIAA0586):c.1727C>T	NP_001231118.1:p.Asn441Ser NP_001231118.1:p.Ala576Val	VUS VUS	VUS VUS	PM2, BP4 PM2, PP3	1 strong + 1 moderate 1 strong	Joubert syndrome 23 (MIM:616490); Short-rib thoracic dysplasia 14 with polydactyly (MIM:616546)	Some overlap	Holoprosencephaly		Full, phenotype expansion	Limited for Neurodevelopmental	0.54 (pLI = 0)	0.96 (Z = 0.37)	2 Clinvar (P/LP)	Embryonic lethality during organogenesis (Hom)
PED074	Female	Trio	Termination	No	-0.02017	22+5		2018-11-01	Microarray	Multiple congenital anomalies, genetic cause suspected	Isolated case for couple	No	No	Maternal grandmother died of cancer at 53 years, and a maternal aunt had mastectomy at 45 years due to breast cancer.	Paternal grandfather died of heart attack at <50 years old.			Global	Mesocardia, Aplasia/Hypoplasia of the cerebellar vermis, Cleft soft palate, Accessory spleen, Talipes cavus equinovarus, Cerebellar vermis hypoplasia, Short corpus callosum, Renal cyst	Solved (LP/P in OMIM gene)	AD de novo	SMARCB1	NC_000022.10:g.24176339G>A	NM_003073.4(SMARCB1):c.1130G>A	NP_003064.2:p.Arg377His	P	P	PS1, PS2, PS4, PM2, PP2		Coffin-Siris syndrome 3 (MIM:614608)	All overlap			Full							PMID: 35579625
PED075	Male	Trio	Termination	No	0.009336	16		2018-10-01	Microarray	Single congenital anomaly, genetic cause suspected	Isolated case for couple	No	No					Neurological	Hydrocephalus, Polymicrogyria, Agenesis of corpus callosum	Candidate (GUS)	AR compound heterozygous	HELZ2	NC_000020.10:g.62197432C>T NC_000020.10:g.62198553G>C	ENST00000467148.1(HELZ2):c.2743G>A ENST00000467148.1(HELZ2):c.2158C>G	ENSP00000417401.1:p.Ala915Thr ENSP00000417401.1:p.Leu720Val	None None	None None			No OMIM disease gene, Matchmaker hit with overlapping phenotypes				Uncertain	None	0.35 (pLI = 0)	0.97 (Z = 0.43)	1	Growth/metabolism/liver abnormalities
PED076	Male	Trio	Termination	No	-0.02882	24		2018-10-01	FISH, Microarray, Karyotype, Panel - Disorder of sexual development (VCGS)	Multiple congenital anomalies, genetic cause suspected	Isolated case for couple	No	No					Urogenital	Ambiguous genitalia,	Unresolved (NAD)
PED077	Female	Trio	Termination	No	-0.06015	22+4		2018-10-01	FISH, Microarray	Multiple congenital anomalies, genetic cause suspected	Isolated case for couple	No	No				Yes	Cardiovascular, Skeletal	Intrauterine growth retardation, Scoliosis, Perimembranous ventricular septal defect, Edema, Prominent calcaneus, Rocker bottom foot, Abnormality of the umbilical cord	Candidate (VUS in OMIM gene)	AR compound heterozygous	TAF2	NC_000008.10:g.120814251C>A NC_000008.10:g.120774682G>A	NM_003184.3(TAF2):c.575G>T NM_003184.3(TAF2):c.2531C>T	NP_003175.1:p.Cys192Phe NP_003175.1:p.Pro844Leu	VUS VUS	VUS VUS	PM2, PP3 PS1_moderate, PM2, PP3	1 strong 1 supporting	Mental retardation, autosomal recessive 40 (MIM:615599), new paper (PMID: 34474177)		Many features not reported before		Partial	Strong for Neurological disorders, none for Cardiovascular	0.28 (pLI = 0)	0.69 (Z = 2.78)	0	Preweaning lethality (Hom)
PED078	Male	Quad	Termination	No	0.003886	22+5		2018-10-01	FISH, Microarray	Multiple congenital anomalies, genetic cause suspected	Recurrent for couple	No	No			1		Urogenital	Abnormal renal morphology, Cleft upper lip, Median cleft palate, Ovotestis, enlarged thyroid, oral frenulae	Candidate (VUS in novel phenotype)	XLR	BCORL1	NC_000023.10:g.129190051C>G	NM_021946.4(BCORL1):c.5076C>G	NP_068765.3:p.Tyr1692Ter	VUS	VUS	PM2, PP3	1 strong	Shukla-Vernon syndrome (MIM:301029), Matchmaker hit with overlapping phenotypes	Limited overlap			Uncertain	N/A novel phenotype	0.05 (pLI = 1)	0.79 Z = 2.06)	9 hemizygous	Reduced fertitlity (Hemi)
PED081	Male	Trio	Stillbirth	No	0.01582	33		2018-11-01	Microarray	Unexplained fetal death	Isolated case for couple	No	No	CF carrier				No abnormality detected		Unresolved (NAD)
PED082	Female	Trio	Termination	No	-0.1092	22+6		2018-11-01	Microarray	Single congenital anomaly, genetic cause suspected	Isolated case for couple	No		Previous pregnancy, complicated by pre-eclampsia. IUGR (1030g), placental funisitis, acute chorioamnionitis, reduced placental weight and features of maternal and fetal vascular malperfusion. Emergency Caesarean at 34 weeks.			Yes	Neurological	Agenesis of corpus callosum, Polymicrogyria, Single transverse palmar crease	Unresolved (NAD)
PED083	Female	Trio	Stillbirth	No	-0.01075	21+2		2018-11-01	Microarray	Multiple congenital anomalies, genetic cause suspected	Isolated case for couple	No	No					Neurological, Urogenital	Absent septum pellucidum, Unilateral renal hypoplasia, Periventricular gray matter heterotopia, Downturned corners of mouth, Abnormality of the nares, Wide nose, Placental infarction, Long umbilical cord, Abnormality of the amniotic fluid,	Unresolved (NAD)
PED084	Female	Trio	Termination	No	-0.008434	22		2018-11-01	FISH, Microarray	Multiple congenital anomalies, genetic cause suspected	Isolated case for couple	No		Chronic fatigue syndrome Borderline serous ovarian tumor	Restless leg syndrome			Neurological	Lissencephaly, Ventriculomegaly, Agenesis of corpus callosum, Posterior fossa cyst, Abnormality of neuronal migration, Cerebellar hypoplasia, Microcephaly, Abnormally large globe, Abnormal lung lobation, Hypotelorism	Solved (LP/P in OMIM gene)	AD paternal mosaic 2-3%	TUBA1A	NC_000012.11:g.49580430G>A	NM_006009.3(TUBA1A):c.190C>T	NP_006000.2:p.Arg64Trp	P	P	PS1, PS2, PS3, PM2, PP2		Lissencephaly 3 (MIM:602529)	All overlap			Full
PED085	Female	Trio	Termination	No	-0.2842	18+4		2019-01-01	Microarray	Multiple congenital anomalies, genetic cause suspected	Isolated case for couple	No	No					Global	Fetal cystic hygroma, Edema, Abnormal heart morphology, Pleural effusion, Abnormal facial shape, Morphological abnormality of the gastrointestinal tract, Abnormal bone structure, Single umbilical artery, Abnormal insertion of umbilical cord,	Solved (LP/P in OMIM gene)	AD de novo	RAF1	NC_000003.11:g.12626123G>C	NM_002880.3(RAF1):c.1837C>G	NP_002871.1:p.Leu613Val	P	P	PS1, PS2, PS3, PS4, PM2		Noonan syndrome 5 (MIM:611553); Leopard syndrome 2 (MIM:611554)	All overlap			Full
PED086	Female	Trio	Termination	No	0.0141	20+1		2019-01-01	Microarray	Single congenital anomaly, genetic cause suspected	Isolated case for couple	Yes, IVF, Donor Egg	No					Urogenital	Bilateral renal agenesis, Epicanthus	Solved (LP/P in OMIM gene)	AD de novo	GREB1L	NC_000018.9:g.19102624dupA	NM_001142966.2(GREB1L):c.5614dupA	NP_001136438.1:p.Thr1872AsnfsTer24	P	P	PVS1, PS2, PM2		Renal hypodysplasia/aplasia 3 (MIM:617805)	All overlap			Full
PED087	Male	Trio	Stillbirth	No	-0.2522	27		2018-12-01	Microarray	Multiple congenital anomalies, genetic cause suspected	Isolated case for couple	No	Yes, Mild polyhydramnios.					Gastrointestinal	Hepatomegaly, Intestinal malrotation, Large placenta, Splenomegaly, Enlarged kidney, Morphological abnormality of the gastrointestinal tract	Unresolved (NAD)
PED088	Male	Trio	Termination	No	-0.0245	21+1		2018-12-01	Microarray	Multiple congenital anomalies, genetic cause suspected	Isolated case for couple	Yes, IVF	Yes, maternal hypothyroidism - no concerns with thyroid control during pregnancy.					Cardiovascular	Heterotaxy, Right atrial isomerism, Atrial septal defect, Mitral atresia, Hypoplastic left heart, Truncus arteriosus, Bronchial isomerism, Asplenia, Intestinal malrotation, Anomalous pulmonary venous return	Candidate (GUS)	AR compound heterozygous	KDM2B	NC_000012.11:g.121880581C>G NC_000012.11:g.121880461T>A	NM_032590.4(KDM2B):c.2663G>C NM_032590.4(KDM2B):c.2783A>T	NP_115979.3:p.Arg888Pro NP_115979.3:p.Glu928Val	None None	None None			No OMIM disease gene, Matchmaker hit with overlapping phenotypes				Uncertain	None	0.09 (pLI = 1)	0.67 (Z = 3.44)	4 dubious quality	Embryonic lethality during organogenesis (Hom)
PED089	Female	Trio	Stillbirth	No	-0.0006006	23		2019-02-01	Microarray	Unexplained fetal death	Recurrent for couple	No	Yes, Treated with aspirin and clexane In 2nd pregnancy because of events of 1st pregnancy			1		No abnormality detected		Unresolved (NAD)
PED091	Male	Trio	Neonatal death	No	0.01523	30+0	1	2018-12-01	FISH, Microarray, Molecular microbiology	Multiple congenital anomalies, genetic cause suspected	Isolated case for couple	No	No					Respiratory	Nonimmune hydrops fetalis, Diffuse alveolar hemorrhage, Edema	Solved (LP/P in OMIM gene)	AD de novo	MAP2K2	NC_000019.9:g.4101102T>G	NM_030662.3(MAP2K2):c.620A>C	NP_109587.1:p.Glu207Ala	LP	LP	PS2, PM2, PP3		Cardiofaciocutaneous syndrome 4 (MIM:615280)	All overlap			Full
PED093	Female	Trio	Neonatal death	No	0.004759	32+5	1	2019-01-01	Microarray, Lysosomal storage enzymatic assays	Multiple congenital anomalies, genetic cause suspected	Isolated case for couple	No	No					Haematopoietic and immune	Hydrops fetalis, Pleural effusion, Hepatosplenomegaly, Abnormality of blood and blood-forming tissues, Reticulocytosis, Amegakaryocytic thrombocytopenia	Solved (LP/P in OMIM gene)	AD de novo	PTPN11	NC_000012.11:g.112888202C>T	NM_002834.4(PTPN11):c.218C>T	NP_002825.3:p.Thr73Ile	P	P	PS1, PS2, PS3, PS4, PM2, PP2		Noonan syndrome 1 (MIM:163950); LEOPARD syndrome 1 (MIM151100); Metachondromatosis (MIM:156250)	All overlap			Full
PED095	Male	Trio	Termination	No	-0.04854	13		2019-01-01	Microarray	Multiple congenital anomalies, genetic cause suspected	Isolated case for couple	No	No	Secondary infertility due to polycystic ovary syndrome. Possible borderline diabetes.	Grand mal epilepsy from age 16 years. Last seizure 2001.			Urogenital	Unilateral renal agenesis, Anorectal anomaly, Cloacal abnormality, Fetal megacystis, Renal dysplasia, Oligohydramnios, Lower limb undergrowth	Unresolved (NAD)
PED096	Female	Trio	Termination	No	-0.009036	20+5		2018-12-01	FISH, Microarray	Multiple congenital anomalies, genetic cause suspected	Isolated case for couple	No	No	31mm uterine fibroid				Global	Tetralogy of Fallot, Ambiguous genitalia, female, Meckel diverticulum, Multiple renal cysts, Abnormal localization of kidney, Renal hypoplasia, Single umbilical artery, Sandal gap	Candidate (GUS)	AR homozygous	EMR3	NC_000019.9:g.14772773A>C	ENST00000253673.5(EMR3):c.355+2T>G	ENSP00000253673.4:p.=	None	None		Moderate gene-disease validity	No OMIM disease gene					None	1.13 (pLI = 0)	0.89 (Z = 0.71)	1 dubious quality	No mouse KO studied
PED097	Female	Trio	Termination	No	-0.01635	16		2019-04-01	Microarray	Single congenital anomaly, genetic cause suspected	Isolated case for couple	Yes, IVF	No					Urogenital	Cloacal abnormality, Abnormal renal morphology	Unresolved (NAD)
PED098	Male	Trio	Termination	No	-0.002267	20+5		2019-01-01	Microarray	Multiple congenital anomalies, genetic cause suspected	Recurrent for couple	No	No			1	Yes	Global	Intrauterine growth retardation, Atrial septal defect, Hepatic calcification, Abnormal facial shape	Solved (LP/P in OMIM gene)	AR compound heterozygous	POLG	NC_000015.9:g.89872271C>T NC_000015.9:g.89870432C>T	NM_001126131.1(POLG):c.926G>A NM_001126131.1(POLG):c.1399G>A	NP_001119603.1:p.Arg309His NP_001119603.1:p.Ala467Thr	P P	P P	PS1, PS3, PM2, PM3 PS1, PS3, PM2, PM3		Mitochondrial DNA depletion syndrome 4A (Alpers type) (MIM:203700); Mitochondrial DNA depletion syndrome 4B (MNGIE type) (MIM:613662); Mitochondrial recessive ataxia syndrome (includes SANDO and SCAE) (MIM:607459); Progressive external ophthalmoplegia, autosomal recessive 1 (MIM:258450)	All overlap			Full, phenotype expansion						Early presentation and hepatic calcification represent expansion
PED100	Male	Quad	Termination	No	N/A	19+5		2019-01-01	Microarray, Panel - Meckel/Neural/syndromic (PathWest), Panel - Ciliopathy+ (PathWest), NGS - WGS clinically relevant genes only (TruSight One)	Multiple congenital anomalies, genetic cause suspected	Recurrent for couple	No	No			3		Neurological	Occipital encephalocele, Malformation of the hepatic ductal plate, Cleft palate	Unresolved (NAD)
PED102	Female	Trio	Neonatal death	No	0.006612	36	1	2019-02-01	Microarray	Unexplained neonatal death	Isolated case for couple	No	No					Respiratory	Pulmonary hemorrhage	Candidate (VUS in OMIM gene)	AD de novo AD de novo	SIN3A ALAS2	NC_000015.9:g.75702557delG NC_000023.10:g.55052403A>C	NM_001145358.1(SIN3A):c.1081delC NM_000032.5(ALAS2):c.31T>G	NP_001138830.1:p.Gln361ArgfsTer29 NP_000023.2:p.Cys11Gly	LP VUS	LP VUS	PVS1, PS2_supporting, PM2 PS2_supporting, PM2, PP3	1 moderate 1 strong	Witteveen-Kolk syndrome (MIM:613406), Protoporphyria, erythropoietic, X-linked (MIM:300752) both downgraded based on phenotype				Uncertain		0.01 (pLI = 1) 0 (pLI = 1)	0.54 (Z = 4.39) 0.56 (Z = 2.37)	0 0	Embryonic lethality between implantation and placentation (Hom) Embryonic lethality during organogenesis (Hemi)
PED103	Female	Trio	Termination	No	0.006503	21		2019-02-01	FISH, Microarray, Karyotype,	Multiple congenital anomalies, genetic cause suspected	Isolated case for couple	No	No					Neurological	Congenital diaphragmatic hernia, Agenesis of corpus callosum, Cerebellar hemisphere hypoplasia, Ventricular septal defect	Solved (LP/P in OMIM gene)	AD de novo	DDX3X	NC_000023.10:g.41206199C>T	NM_001356.4(DDX3X):c.1703C>T	NP_001347.3:p.Pro568Leu	P	P	PS1, PS2, PM2, PP2		Intellectual developmental disorder, X-linked, syndrome, Snijders Blok type (MIM:300958)	Most overlap	Diaphragmatic hernia		Full, phenotype expansion						Diaphragmatic hernia represents expansion
PED104	Female	Trio	Stillbirth	No	0.03664	20+2		2019-02-01	Microarray, Sanger - FRAX, Panel - Bone Marrow Failure	Multiple congenital anomalies, genetic cause suspected	Other	No	No			1		Haematopoietic and immune	Nonimmune hydrops fetalis, Preaxial polydactyly, Supernumerary ribs, Coronal cleft vertebrae	Solved (LP/P in OMIM gene) Solved (LP/P in OMIM gene)	AD inherited (M) AD inherited (M)	MECOM RYR2	NC_000003.11:g.168830571T>A NC_000001.10:g.237947538G>A	NM_001105077.3(MECOM):c.2208+4A>T NM_001035.2(RYR2):c.12526G>A	NP_001098547.3:p.= NP_001026.2:p.Val4176Met	VUS LP	LP LP	PS3, PM2, PP3 PS1_moderate, PM1, PM2, PP3, PP2		Radioulnar synostosis with amegakaryocytic thrombocytopenia 2 (MIM:616738) Arrhythmogenic right ventricular dysplasia 2 (MIM:600996)	Most overlap	Polydactyly		Full
PED107	Male	Quad	Neonatal death	No	0.005419	36+1	5	2019-03-01	Microarray, Panel - Lissencephaly (Fulgent laboratory and Pathwest laboratory Perth) and Congenital disorder of glycosylation and cerebro-oculo-facio-skeletal (Fulgent)	Multiple congenital anomalies, genetic cause suspected	Recurrent for couple	No	No		Paternal cousin has a child with learning difficulties.	1		Neurological	Pachygyria, Congenital microcephaly, Arthrogryposis multiplex congenita, Micropenis, Seizures	Candidate (VUS in OMIM gene)	AR compound heterozygous	VARS	NC_000006.11:g.31759456G>T NC_000006.11:g.31747470G>A	NM_006295.2(VARS):c.1031C>A NM_006295.2(VARS):c.3203C>T	NP_006286.1:p.Pro344His NP_006286.1:p.Thr1068Met	VUS VUS	VUS LP	PM2, PM3_supporting, PP1, PP3 PM1, PM2, PP1, PP3	1 supporting	Neurodevelopmental disorder with microcephaly, seizures, and cortical atrophy (MIM:617802)	Most overlap	Micropenis		Full, phenotype expansion		0.37 (pLI = 0)	0.73 (Z = 2.68)	0	No mouse KO phenotype listed
PED108	Male	Trio	Termination	No	0.01743	22+1		2019-03-01	Microarray, Panel - Arthrogryposis (Fulgent)	Single congenital anomaly, genetic cause suspected	Isolated case for couple	No	No	Negative Acetylcholine antibody and MuSK assays.				Muscular (incl. neuromuscular)	Arthrogryposis multiplex congenita, Abnormal facial shape, Talipes equinovarus, Talipes calcaneovalgus	Unresolved (NAD)
PED109	Male	Trio	Termination	No	-0.03255	20+6		2019-05-01	Microarray, Other - 7DHC	Multiple congenital anomalies, genetic cause suspected	Isolated case for couple	No	No					Cardiovascular	Abnormal heart morphology, Ambiguous genitalia	Candidate (VUS in OMIM gene)	AR compound heterozygous	TOE1	NC_000001.10:g.45806853C>T NC_000001.10:g.45808796C>T	ENST00000372090.5(TOE1):c.161C>T ENST00000372090.5(TOE1):c.955C>T	ENSP00000361162.5:p.Ala54Val ENSP00000361162.5:p.His319Tyr	VUS VUS	VUS VUS	PM2, PP3 PS1_moderate, PM2, PP3	1 strong 1 supporting	Pontocerebellar hypoplasia, type 7 (MIM:614969)		Heart abnormality missing		Partial	Strong for Ambiguous Genitalia, but None for Heart Morphology	1.03 (pLI = 0)	0.83 (Z = 1.07)	0	Embryonic lethality during organogenesis (Hom)
PED110	Male	Trio	Stillbirth	Yes	-0.1468	23+4		2021-02-01	Microarray	Multiple congenital anomalies, genetic cause suspected	Isolated case for couple	No	No					Cardiovascular	Abnormal heart morphology, Hypoplasia of the brainstem	Candidate (VUS)	AR homozygous	HEATR5B	NC_000002.11:g.37247804dupC	ENST00000233099.5(HEATR5B):c.4030dupG	ENSP00000233099.5:p.Ala1344GlyfsTer2	None	None		Moderate gene-disease validity	No OMIM disease gene; disease association in PMID: 33824466 (4 affected children, 2 splice variants, functional model)					N/A Novel gene	0.5 (PLI = 0)	0.82 (Z = 2.14)	0	No mouse KO phenotype listed
PED111	Female	Trio	Termination	No	-0.001682	25+5		2019-05-01	Microarray	Single congenital anomaly, genetic cause suspected	Isolated case for couple	No	No	Depression / anxiety hypothyroidism (treated)				Neurological	Progressive microcephaly	Unresolved (NAD)
PED112	Male	Trio	Termination	No	-0.2018	20+2		2019-06-01	Microarray, Panel - Arthrogryposis (PathWest)	Multiple congenital anomalies, genetic cause suspected	Isolated case for couple	No	No					Muscular (incl. neuromuscular)	Arthrogryposis multiplex congenita, Pterygium	Unresolved (NAD)
PED113	Female	Trio	Termination	No	-0.003608	27+0		2019-05-01	Microarray, Karyotype	Single congenital anomaly, genetic cause suspected	Isolated case for couple	No	No					Neurological	Agenesis of corpus callosum, Heterotopia, Cortical irregularity	Candidate (VUS in novel phenotype)	AR compound heterozygous	NUP85	NC_000017.10:g.73227449A>G NC_000017.10:g.73229227T>C	ENST00000245544.4(NUP85):c.1109A>G ENST00000245544.4(NUP85):c.1589T>C	ENSP00000245544.4:p.Asn370Ser ENSP00000245544.4:p.Met530Thr	None None	None None			Nephrotic syndrome, type 17, our published study and 1 additional family with NDD	Little overlap			Uncertain	Strong for renal disorders, none for neurological disorders	0.05 (pLI = 1)	0.89 (Z = 0.76)	774 dubious quality/ transcript UTR	Preweaning lethality (Hom)	Published as novel phenotype association	PMID:34170319
PED114	Female	Trio	Termination	No	0.02056	17		2019-06-01	Microarray	Multiple congenital anomalies, genetic cause suspected	Isolated case for couple	No	No					Connective tissue and skin	Cystic hygroma, Arthrogryposis multiplex congenita, Multiple pterygia, Hydrops fetalis	Candidate (VUS in novel phenotype)	AR compound heterozygous	UNC13D	NC_000017.10:g.73836152C>T NC_000017.10:g.73829110A>G	ENST00000207549.4(UNC13D):c.898G>A ENST00000207549.4(UNC13D):c.2384T>C	ENSP00000207549.3:p.Val300Met ENSP00000207549.3:p.Met795Thr	None None	None None			Hemophagocytic lymphohistiocytosis, familial, 3 (MIM:608898)	Little overlap			Uncertain	Strong for immune disorders, none for muscular disorders	0.59 (pLI = 0)	1.03 (Z = -0.24)	2 dubious quality	Hemtopoietic and immune system abnormalities (Hom)
PED115	Male	Trio	Stillbirth	No	0.009745	22		2019-07-01	Microarray	Multiple congenital anomalies, genetic cause suspected	Isolated case for couple	No	No					Haematopoietic and immune	Severe hydrops fetalis, Anemia	Candidate (VUS in novel phenotype)	XLR	SLC9A7	NC_000023.10:g.46513159C>G	ENST00000328306.4(SLC9A7):c.1030-1G>C	ENSP00000330320.4:p.=	None	None		Moderate gene-disease validity	Intellectual developmental disorder, X-linked 108 (MIM:301024)	Little overlap			Uncertain	Limited for glycolysation disorders	0.08 (pLI = 0.99)	0.64 (Z = 2.12)	0	No mouse KO phenotype listed
PED116	Female	Trio	Neonatal death	No	0.01276	30+2	1	2019-06-01	Microarray, Karyotype, MLPA	Multiple congenital anomalies, genetic cause suspected	Recurrent for couple	No	Yes, Maternal diabetes	Thyroid dysfunction, Depression, Anxiety, PCOS		1		Skeletal, Cardiovascular	Pulmonary artery stenosis, Intrauterine growth retardation, Abnormal skull morphology, Polyhydramnios, Abnormal thumb morphology	Solved (LP/P in OMIM gene)	AR compound heterozygous	ADAMTSL2	NC_000009.11:g.136404921G>A NC_000009.11:g.136419600delG	NM_001145320.1(ADAMTSL2):c.338G>A NM_001145320.1(ADAMTSL2):c.1061delG	NP_001138792.1:p.Arg113His NP_001138792.1:p.Gly354AlafsTer7	P P	P P	PS1, PS3, PM2, PM3 PVS1, PM2, PM3		Geleophysic dysplasia 1 (MIM:231050)	All overlap			Full							PMID:21415077
PED117	Male	Trio	Termination	No	-0.006462	22		2019-06-01	Microarray	Single congenital anomaly, genetic cause suspected	Isolated case for couple	No	No					Neurological	Hydrocephalus, cerebral hemorrhage	Candidate (VUS in novel phenotype)	XLR	TRPC5	NC_000023.10:g.111097043G>T	NM_012471.2(TRPC5):c.1192C>A	NP_036603.1:p.Pro398Thr	None	None			No OMIM disease gene				Uncertain	None	0.04 (pLI = 1)	0.52 (Z = 3.27)	1 hemizygote	Neurological abnormatities (hemi)
PED118	Male	Trio	Miscarriage	No	0.02687	15		2019-07-01	Microarray	Unexplained fetal death	Recurrent for couple	No	No		Crohn's disease	2		No abnormality detected		Candidate (VUS in OMIM gene)	AR compound heterozygous	TOR1AIP1	NC_000001.10:g.179853829G>C NC_000001.10:g.179870457C>T	NM_001267578.1(TOR1AIP1):c.478G>C NM_001267578.1(TOR1AIP1):c.676C>T	NP_001254507.1:p.Asp160His NP_001254507.1:p.Gln226Ter	VUS P	VUS P	PM2, PM3, PP3, BP1 PVS1, PS2, PM2	1 moderate	Muscular dystrophy, autosomal recessive, with rigid spine and distal joint contractures (MIM:617072)	May be normal at birth			Full	Strong for arthrogryposis and muscular dystrophy	0.62 (pLI = 0)	1.14 (Z = -0.88)	42 last exon + dubious (59382)	Perinatal lethality (Hom)
PED119	Male	Trio	Termination	No	0.003376	24+5		2019-10-01	Microarray, Sanger - FGFR3, Panel - Rasopathy (Mater Brisbane)	Multiple congenital anomalies, genetic cause suspected	Isolated case for couple	No	No					Skeletal, Lymphatic	Short femur, Short humerus, Increased nuchal translucency, Pleural effusion	Solved (LP/P in OMIM gene)	AD de novo	LZTR1	NC_000022.10:g.21346027G>T	ENST00000215739.8(LZTR1):c.902G>T	ENSP00000215739.8:p.Gly301Val	LP	LP	PS2, PM2, PP2, PP3		Noonan syndrome 10 (MIM:616564)	All overlap			Full
PED120	Female	Trio	Termination	No	0.005	22		2019-09-01	Microarray, NGS - WES trio clinically relevant only (Fulgent)	Multiple congenital anomalies, genetic cause suspected	Isolated case for couple	Yes, IVF	No	Atrial septal defect closed spontaneously. Irregular ovulation			Yes	Neurological	Abnormal lung lobation, Ventriculomegaly, Atrial septal defect, Scoliosis, Esophageal atresia, Multicystic kidney dysplasia, Aplasia of the bladder, Aplasia of the uterus, Splenopancreatic fusion, Anal atresia	Unresolved (NAD)
PED121	Female	Trio	Neonatal death	No	0.07614	28+6	4	2019-08-01	Microarray, Panel - Custom pulmonary arterial hypertension (Prevention Genetics)	Other	Other	No	Yes, Early onset pre-eclampsia			2		Pulmonary, Cardiovascular	Pulmonary arterial hypertension, Emphysema	Solved (LP/P in OMIM gene)	AD inherited (M)	FOXF1	NC_000016.9:g.86545056_86545077dupACCCCGCGGCCAACCCCCTGTC	ENST00000262426.4(FOXF1):c.881_902dupACCCCGCGGCCAACCCCCTGTC	ENSP00000262426.4:p.Gly302ProfsTer?	P	P	PVS1, PM2, PP1		Alveolar capillary dysplasia with misalignment of pulmonary veins (MIM:265380)	All overlap			Full
PED122	Male	Trio	Termination	No	-0.03405	18+2		2019-08-01	Microarray	Multiple congenital anomalies, genetic cause suspected	Isolated case for couple	No	No				Yes	Global	Ventriculomegaly, Congenital diaphragmatic hernia, Ventricular septal defect, Thoracic scoliosis, Tracheoesophageal fistula, Abnormal heart morphology, Single umbilical artery	Candidate (VUS in OMIM gene)	AD de novo / compound heterozygous	TTN	NC_000002.11:g.179455719G>A NC_000002.11:g.179638778C>A	ENST00000589042.1(TTN):c.60733C>T ENST00000589042.1:c.7117G>T	ENSP00000467141.1:p.Arg20245Ter ENSP00000467141.1:p.Val2373Phe	LP VUS	P VUS	PVS1, PS2, PM2 PM2, PP3	1 strong	Congenital titanopathy; e.g. Myopathy, myofibrillar, 9, with early respiratory failure (MIM:603689)		Diaphragmatic hernia		Uncertain		0.33 (pLI = 0)	1.02 (Z = -1.1)	6 (VUS and conflicting in clinvar)	Embryonic lethality during organogenesis (Het)
PED123	Female	Trio	Stillbirth	No	0.01272	22		2019-09-01	Microarray, NGS - WES trio (BluePrint Genetics)	Unexplained fetal death	Isolated case for couple	No	No				Yes	Skeletal	Pulmonary hypoplasia, Micrognathia, Microcephaly	Unresolved (NAD)
PED124	Male	Trio	Termination	No	0.01708	23		2019-09-01	Microarray, Panel - Craniosynostosis (TruSight One)	Multiple congenital anomalies, genetic cause suspected	Isolated case for couple	No	No					Skeletal	Coronal craniosynostosis, Cleft palate, Abnormal lung lobation, Proptosis, Hypertelorism	Unresolved (NAD)
PED127	Male	Trio	Stillbirth	No	-0.0216	26		2019-09-01	Microarray	Unexplained fetal death	Isolated case for couple	No	No					No abnormality detected		Unresolved (NAD)
PED128	Female	Trio	Termination	No	0.03029	22		2019-10-01	Microarray	Single congenital anomaly, genetic cause suspected	Isolated case for couple	Yes, Intra-cytoplasmic sperm injection, Donor sperm	Yes, Maternal influenza at 11 weeks gestation					Neurological	Ventriculomegaly, Intraventricular hemorrhage	Candidate (GUS)	AD de novo	PROX1	NC_000001.10:g.214170270A>G	ENST00000366958.4(PROX1):c.392A>G	ENSP00000355925.4:p.Asn131Ser	None	None			No OMIM disease gene				Uncertain	Limited for Lymphatic disorders (PMID:32757260) - two cases	0.07 (pLI = 1)	0.53 (Z = 3.52)	0	Postnatal lethality (Het)
PED129	Female	Trio	Termination	No	0.03346	22		2019-10-01	Microarray	Multiple congenital anomalies, genetic cause suspected	Isolated case for couple	No	No					Neurological	Neural tube defect, Talipes equinovarus, Arnold-Chiari malformation, Absent nasal septal cartilage, Microretrognathia, Pulmonary artery dilatation, Ventriculomegaly, Cleft soft palate	Candidate (GUS)	AR compound heterozygous	DNAH14	NC_000001.10:g.225477608A>G NC_000001.10:g.225569142G>A	ENST00000430092.1(DNAH14):c.8014A>G ENST00000430092.1(DNAH14):c.12632G>A	ENSP00000414402.1:p.Lys2672Glu ENSP00000414402.1:p.Arg4211Gln	None None	VUS VUS	PM2, PP3 PM2	1 strong 1 strong	No OMIM disease gene				Uncertain	Moderate for NDD (PMID: 35438214)	1.07 (pLI = 0)	0.8 (Z = 1.02)	Low complexity regions	No mouse KO phenotype listed
PED131	Male	Quad	Termination	No	0.02361	15		2019-11-01	FISH, Microarray, Karyotype, Panel - Spondylo-epi-metaphyseal dysplasias, skeletal dysplasia and skeletal ciliopathy, Osteogenesis imperfecta gene, and Hydrops, and WES Trio (SEALS)	Multiple congenital anomalies, genetic cause suspected	Recurrent for couple	No	Yes, Hydrops			2		Skeletal	Lethal skeletal dysplasia, Nonimmune hydrops fetalis, Conotruncal defect	Candidate (VUS in novel inheritance)	AR homozygous	COG4	NC_000016.9:g.70531202C>T	ENST00000323786.5(COG4):c.1403G>A	ENSP00000315775.5:p.Arg468Gln	VUS	VUS	PM2, PP3, PP1	1 moderate	Saul-Wilson syndrome (AD) (MIM:618150)	Severe compared to others in literature			Uncertain	Strong for AD skeletal dysplasia, but limited for AR	0.49 (pLI = 0)	1.04 (Z = -028)	0	Embryonic lethality prior to organogenesis (Hom)
PED132	Female	Trio	Termination	No	0.01835	13 +2		2019-11-01	Microarray	Multiple congenital anomalies, genetic cause suspected	Isolated case for couple	No	No				Yes	Neurological	Holoprosencephaly, Hypertelorism, Cleft lip, Cleft palate, Abnormal lung morphology	Candidate (GUS)	AR compound heterozygous	RAPH1	NC_000002.11:g.204306081G>A NC_000002.11:g.204313459G>A	ENST00000319170.5(RAPH1):c.1832C>T ENST00000319170.5(RAPH1):c.1512+2C>T	ENSP00000316543.5:p.Pro611Leu ENSP00000316543.5:p.=	None None	None None			No OMIM disease gene				Uncertain	None	0.11 (pLI = 1)	0.85 (Z = 1.39)	0	Postnatal lethality (Hom)
PED133	Male	Trio	Termination	No	-0.07911	19+5		2019-12-01	Microarray, NGS - WES trio (Centre for Medical Genetics)	Multiple congenital anomalies, genetic cause suspected	Recurrent for couple	No	No			1		Urogenital	Intrauterine growth retardation, Hydronephrosis, Hypospadias, Osteopenia, Abnormal placenta morphology	Unresolved (NAD)
PED134	Female	Trio	Termination	No	0.01782	30+5		2020-01-01	Microarray	Multiple congenital anomalies, genetic cause suspected	Isolated case for couple	No	No					Neurological	Septo-optic dysplasia, Polymicrogyria	Unresolved (NAD)
PED135	Male	Trio	Stillbirth	No	0.03275	26		2019-12-01	Microarray	Unexplained fetal death	Isolated case for couple	Yes, IVF	No	PCOS (poly cystic ovarian syndrome)				No abnormality detected		Candidate (GUS)	AD de novo	SIN3B	NC_000019.9:g.16986932C>T	ENST00000379803.1(SIN3B):c.2755C>T	ENSP00000369131.1:p.Arg919Trp	None	VUS	PS2, PP2	1 moderate	No OMIM disease gene				Uncertain	Strong for intellectual disability (PMID: 33811806), but none for fetal death	0.09 (pLI = 1)	0.6 (Z = 3.87)	1 (+4 dubious quality/transcript)	Abnormal channel response (Hom)
PED136	Female	Quad	Termination	No	-0.001955	22+3		2020-01-01	Microarray, NGS - WES singleton (SEALS)	Single congenital anomaly, genetic cause suspected	Recurrent for couple	No	No	Hodgkins Lymphoma treated with chemotherapy and radiotherapy in 2001 Haemolytic anaemia in 2002		1		Neurological	Microcephaly, Lissencephaly, Hypoplasia of the corpus callosum	Unresolved (NAD)
PED138	Male	Trio	Termination	Yes	0.01209	24+5		2020-01-01	FISH, Microarray	Single congenital anomaly, genetic cause suspected	Isolated case for couple	No	No	Mother has had normal renal ultrasound scan.	Second degree relative born with a cleft palate.			Urogenital	Renal dysplasia, Potter facies	Solved (LP/P in OMIM gene)	AR homozygous	PKHD1	NC_000006.11:g.51921499G>A	ENST00000371117.3(PKHD1):c.1690C>T	ENSP00000360158.3:p.Arg564Ter	P	P	PVS1, PM2, PM3_supporting		Polycystic kidney disease 4, with or without hepatic disease (MIM:263200)	All overlap			Full	Strong of Polycystic Kidney Disease
PED139	Male	Quad	Stillbirth	No	0.001689	25		2019-12-01	Microarray	Multiple congenital anomalies, genetic cause suspected	Recurrent for couple	No				1		Neurological	Intraventricular hemorrhage, Hydrocephalus, Intrauterine growth retardation	Unresolved (NAD)
PED140	Male	Trio	Termination	No	-0.003168	20+3		2020-02-01	FISH, Microarray, Karyotype	Multiple congenital anomalies, genetic cause suspected	Isolated case for couple	No	No		Brother and father have cardiac arrhythmia - unknown cause			Skeletal	2-4 finger syndactyly, Single transverse palmar crease, Short femur, Aplasia/Hypoplasia of the tibia, 2-4 toe syndactyly, Aplasia/Hypoplasia of metatarsal bones, Aplasia/Hypoplasia involving the metacarpal bones, Thin vermilion border, Skeletal dysplasia,	Unresolved (NAD)
PED141	Female	Trio	Stillbirth	No	0.008008	39		2020-02-01	Microarray	Multiple congenital anomalies, genetic cause suspected	Isolated case for couple	No	Yes, Maternal diabetes					Other	Meckel diverticulum, Abnormality of the ribs, Cervical ribs	Unresolved (NAD)
PED143	Female	Trio	Termination	No	0.002575	16+2		2020-03-01	Microarray	Multiple congenital anomalies, genetic cause suspected	Isolated case for couple	No	No					Other	Bilateral radial aplasia, Anal atresia, Abnormal heart valve morphology, Abnormal lung lobation, Unilateral renal agenesis, Ambiguous genitalia, Esophageal atresia, Abnormality of the ribs, Single umbilical artery, Mild fetal ventriculomegaly	Unresolved (NAD)
PED144	Male	Trio	Stillbirth	No	0.004272	20+4		2020-02-01	Microarray, Panel - Custom (DHCR7, FLNA, HYLS1, KIF7, LRPPRC, MID1, RERE, SETBP1, SOX2, SPECC1L, ZEB2; TruSight One)	Multiple congenital anomalies, genetic cause suspected	Isolated case for couple	No	Yes, subchorionic haematoma in the first trimester					Neurological	Spina bifida, Pericardial effusion, Cerebellar vermis hypoplasia, Mesomelic/rhizomelic limb shortening, Ambiguous genitalia, Hypospadias, Bifid scrotum, Midface retrusion	Candidate (VUS in novel phenotype)	AD de novo	CACNA1E	NC_000001.10:g.181549838G>C	ENST00000367573.2(CACNA1E):c.877G>C	ENSP00000356545.2:p.Asp293His	VUS	VUS	PM2, PS2_supporting, PP2, PP3	addditional phenotypes to remove downgrade	Developmental and epileptic encephalopathy 69 (MIM:618285)		Neural tube defect/spina bifida, limb shortening		Uncertain	Strong for muscular and intellectual disability	0.07 (pLI = 1)	0.56 (Z = 5.81)	0	Neonatal lethality (Hom)
PED145	Male	Trio	Stillbirth	Yes	0.04216	28		2020-03-01	Microarray, Panel - Achondrogenesis	Multiple congenital anomalies, genetic cause suspected	Isolated case for couple	Yes, IVF	Yes, LSCS at 26/40 for maternal APH					Skeletal	Skeletal dysplasia, Anal atresia	Candidate (VUS in OMIM gene)	AR homozygous	MMP9	NC_000012.11:g.48375953delG	ENST00000380518.3(COL2A1):c.2302-10delC	ENSP00000369889.3:p.=	VUS	VUS	PM2	1 strong	Metaphyseal anadysplasia 2 (MIM:613073), and linked to RPL (PMID: 29016666)		Anal atresia		Partial	Strong for skeletal dysplasia	0.88 (pLI = 0)	0.94 (Z = 0.41)	2 (Clinvar conflicting)	Skeletal abnormalities (Hom)		PMID:31337883
PED146	Male	Trio	Termination	No	-0.04147	18+3		2020-03-01	Microarray	Single congenital anomaly, genetic cause suspected	Recurrent for couple	No	No	Mild intellectual disability. Normal renal USS	Normal renal USS	1		Urogenital	Bilateral renal agenesis	Unresolved (NAD)
PED148	Male	Quad	Termination	Yes	0.1113	17+3		2020-03-01	Microarray, NGS - WES trio (VCGS)	Multiple congenital anomalies, genetic cause suspected	Recurrent for couple	No	No			1		Global	Intrauterine growth retardation, Abnormality of the lower limb, Hypospadias, Ventriculomegaly, Forearm reduction defects, Hydronephrosis, Midgut malrotation, Absent gallbladder, Small placenta	Unresolved (NAD)
PED150	Male	Trio	Stillbirth	No	-0.374	29		2020-05-01	FISH, Microarray, Panel - Hydrops (SA Pathology)	Single congenital anomaly, genetic cause suspected	Isolated case for couple	No						Global	Severe hydrops fetalis, Nonimmune hydrops fetalis	Unresolved (NAD)
PED151	Male	Trio	Termination	No	-0.02117	15		2020-06-01	Microarray	Multiple congenital anomalies, genetic cause suspected	Isolated case for couple	No						Urogenital	Bladder outlet obstruction, Anorectal anomaly, Rectovaginal fistula, Renal agenesis, Abnormal renal morphology	Unresolved (NAD)
PED152	Female	Trio	Neonatal death	No	-0.01791	38+1	11	2020-06-01	FISH, Microarray, Panel - VACTERL-like (SA Pathology)	Multiple congenital anomalies, genetic cause suspected	Isolated case for couple	Yes, IVF	No					Respiratory	Tracheoesophageal fistula, Aplasia/Hypoplasia of the lungs, Vertebral segmentation defect, Aplasia/Hypoplasia of the thumb, Anteriorly placed anus	Unresolved (NAD)
PED153	Male	Trio	Termination	No	0.005161	23		2020-06-01	Microarray, Panel - CAKUT (SA Pathology)	Multiple congenital anomalies, genetic cause suspected	Isolated case for couple	No						Urogenital	Unilateral renal agenesis, Cystic renal dysplasia, Abnormal lung lobation, Ventricular septal defect	Unresolved (NAD)
PED154	Male	Trio	Termination	No	-0.03636	24		2020-09-01	FISH, Microarray	Multiple congenital anomalies, genetic cause suspected	Isolated case for couple	No	Unknown					Global	Hypertelorism, Short long bone, Dextrocardia, Hypospadias, Abnormal lung lobation	Candidate (VUS in OMIM gene)	AR compound heterozygous	DHX37	NC_000012.11:g.125465264_125465269dupTTCCGA NC_000012.11:g.125438455C>T	NM_032656.4(DHX37):c.510_515dupATCGGA NM_032656.4(DHX37):c.2666G>A	NP_116045.2:p.Glu172_Leu173insSerGlu NP_116045.2:p.Arg889Gln	VUS VUS	VUS VUS	PM2, PM4 PM2, PP3	1 moderate 1 strong	Neurodevelopmental disorder with brain anomalies and with or without vertebral or cardiac anomalies (MIM:618731)	All overlap			Full	Strong ID and sex development	0.17 (pLI = 0.99)	0.81 (Z = 1.83)	373 dubious quality/transcript	Preweaning lethality (Hom)
PED156	Female	Trio	Termination	No	0.01345	20+2		2020-08-01	Microarray	Single congenital anomaly, genetic cause suspected	Isolated case for couple	No	No					Muscular (incl. neuromuscular)	Arthrogryposis multiplex congenita	Solved (LP/P in OMIM gene)	AD de novo	ACTA1	NC_000001.10:g.229567644C>T	ENST00000366684.3(ACTA1):c.814G>A	ENSP00000355645.3:p.Glu272Lys	LP	LP	PS2, PM2, PP2, PP3		Congenital myopathy, autosomal dominant or recessive (MIM:161800)	All overlap			Full
PED157	Female	Trio	Termination	No	-0.2796	24+6		2020-07-01	Microarray	Multiple congenital anomalies, genetic cause suspected	Isolated case for couple	No	No					Neurological	Dandy-Walker malformation, Postaxial polydactyly, Vascular ring, Agenesis of corpus callosum	Solved (LP/P in OMIM gene)	XLD de novo	USP9X	NC_000023.10:g.40996244_40996245delTT	ENST00000324545.8(USP9X):c.623_624delTT	ENSP00000316357.6:p.Phe208CysfsTer?	P	P	PVS1, PS2, PM2		Mental retardation, X-linked 99, syndromic, female-restricted (MIM:300919)	All overlap			Full							PMID: 26833328
PED158	Female	Trio	Stillbirth	No	0.007	34		2020-07-01	FISH, Microarray, Karyotype, MLPA, Panel - PWS/SMA/myotonic	Multiple congenital anomalies, genetic cause suspected	Isolated case for couple	No	Yes,	Factor 5 Leiden with past DVT.				Neurological	Arthrogryposis multiplex congenita, Macrocephaly	Solved (LP/P in OMIM gene)	AD de novo	ACTA1	NC_000001.10:g.229568037C>T	ENST00000366684.3(ACTA1):c.596G>A	ENSP00000355645.3:p.Gly199Asp	LP	LP	PS2, PM2, PP2, PP3		Congenital myopathy, autosomal dominant or recessive (MIM:161800)	Most overlap	Macrocephaly, but non-specific		Full
PED159	Female	Trio	Termination	No	0.01144	27		2020-09-01	FISH, Microarray, NGS - WES Singleton (VCGS)	Multiple congenital anomalies, genetic cause suspected	Isolated case for couple	No	No				Yes	Lymphatic (incl. non-immune hydrops)	Synophrys, Hirsutism, Abnormality of the face, Low-set ears, Epicanthus, Short nose, Thin upper lip vermilion, Broad neck	Unresolved (NAD)
PED160	Male	Trio	Stillbirth	No	-0.03096	34		2020-07-01	Microarray	Unexplained fetal death	Isolated case for couple	Yes, Intra-cytoplasmic sperm injection	No		Paternal brother: hole in heart			Urogenital	Venous thrombosis	Unresolved (NAD)
PED161	Female	Quad	Termination	No	-0.04331	18+6		2020-07-01	Microarray, Panel - CeGaT erythrocytes, anemia and bone marrow failure	Other	Recurrent for couple	No	Yes, severe cholestasis and intervillositis			1		Haematopoietic and immune	Small placenta, Anemia, Intrauterine growth retardation	Unresolved (NAD)
PED162	Female	Trio	Termination	No	-0.01843	33		2020-10-01	Microarray	Single congenital anomaly, genetic cause suspected	Isolated case for couple	No	No	Long period of amenorrhoea following cessation of contraceptive. Had seen gynaecologist for fertility advice but conceived naturally shortly thereafter.				Neurological	Agenesis of corpus callosum, Colpocephaly	Candidate (GUS)	AD de novo	EWSR1	NC_000022.10:g.29678453T>A	ENST00000414183.2(EWSR1):c.506T>A	ENSP00000400142.2:p.Leu169Gln	None	None			No OMIM disease gene				Uncertain	None	0.1 (pLI = 1)	0.64 (Z = 2.52)	0	Preweaning lethality (Hom)
PED164	Male	Trio	Termination	No	-0.007082	22		2020-08-01	FISH, Microarray	Single congenital anomaly, genetic cause suspected	Isolated case for couple	No	Unknown					Neurological	Partial agenesis of the corpus callosum, Blake's pouch cyst, Ventriculomegaly	Unresolved (NAD)
PED165	Female	Trio	Stillbirth	No	-0.04056	27		2020-09-01	FISH, Microarray	Multiple congenital anomalies, genetic cause suspected	Isolated case for couple	No	No					Urogenital	Low-set ears, Cleft palate, Abnormal cardiac septum morphology, Single umbilical artery, Abnormal vertebral morphology, Intrauterine growth retardation, Protuberant abdomen, Talipes equinovarus, Subchorionic thrombohematoma	Solved (LP/P in OMIM gene)	AD de novo	USP9X	NC_000023.10:g.41082640C>T	ENST00000324545.8(USP9X):c.6736C>T	ENSP00000316357.6:p.Gln2246Ter	P	P	PVS1, PS2, PM2		Mental retardation, X-linked 99, syndromic, female-restricted (MIM:300919)	All overlap			Full							PMID: 26833328,
PED167	Female	Trio	Termination	No	0.003472	25+3		2020-08-01	Microarray, Panel - Skeletal dysplasia (TruSight One)	Single congenital anomaly, genetic cause suspected	Isolated case for couple	Yes, IVF	No					Skeletal	Short long bone, Talipes, Thoracic hypoplasia, Long philtrum, Skeletal dysplasia	Candidate (GUS)	AR homozygous	CREB3L2	NC_000007.13:g.137597764G>A	ENST00000330387.6(CREB3L2):c.556C>T	ENSP00000329140.6:p.Gln186Ter	None	None		Moderate gene-disease validity	No OMIM disease gene				Full	None	0.38 (pLI = 0)	0.99 (Z = 0.03)	2 dubious quality	Neonatal lethality (Hom)
PED168	Female	Trio	Termination	No	0.01159	22+6		2020-10-01	Microarray, Panel - WNT7A	Multiple congenital anomalies, genetic cause suspected	Isolated case for couple	No	No					Skeletal	Small placenta, Abnormality of the lower limb, Oligodactyly	Unresolved (NAD)
PED169	Male	Trio	Termination	Yes	-0.005942	24		2020-09-01	Microarray	Multiple congenital anomalies, genetic cause suspected	Isolated case for couple	No	No				Yes	Neurological	Ventriculomegaly, Horseshoe kidney	Solved (LP/P in OMIM gene)	AR homozygous	TRAPPC12	NC_000002.11:g.3391839C>T	ENST00000324266.5(TRAPPC12):c.445C>T	ENSP00000324318.5:p.Gln149Ter	P	P	PVS1, PM2, PM3_supporting, PP3		Encephalopathy, progressive, early-onset, with brain atrophy and spasticity (MIM:617669)	Partial overlap	Horseshoe kidney	Corpus callosal abnormalities	Partial							PMID: 28777934, 32369837
PED170	Female	Trio	Termination	No	0.0116	21		2020-10-01	Microarray, Panel - Neuromuscular/Myotonic Dystrophy Type 1 (PathWest)	Multiple congenital anomalies, genetic cause suspected	Isolated case for couple	No	Yes, Maternal diabetes, First trimester screening gave increased risk for trisomy 13. CMA on CVS normal.					Muscular (incl. neuromuscular)	Fetal akinesia sequence, Multiple joint contractures, Pulmonary hypoplasia	Unresolved (NAD)
PED171	Male	Trio	Termination	No	0.0008453	21+0		2020-09-01	Microarray, NGS - WES Singleton (SA Pathology)	Single congenital anomaly, genetic cause suspected	Isolated case for couple	No	No	Benign heart murmur				Neurological	Dandy-Walker malformation, Agenesis of corpus callosum, Encephalocele	Unresolved (NAD)
PED172	Male	Trio	Termination	No	-0.04784	21		2020-09-01	Microarray, Panel - CAKUT (SA Pathology)	Single congenital anomaly, genetic cause suspected	Isolated case for couple	No	Yes, Maternal diabetes, fibroids low vitD/ ferritin					Urogenital	Hydronephrosis	Unresolved (NAD)
PED173	Male	Trio	Termination	No	-0.01593	20		2020-09-01	Microarray	Single congenital anomaly, genetic cause suspected	Isolated case for couple	No	No	Anxiety				Other	Bilateral cleft lip and palate	Candidate (VUS in OMIM gene)	AD inherited (M)	TP63	NC_000003.11:g.189582115T>C	NM_003722.5(TP63):c.674T>C	NP_003713.3:p.Ile225Thr	VUS	VUS	PM1, PP3	1 strong	Orofacial cleft 8 (MIM:618149)				Full	Strong for clefting disorders	0.13 (pLI = 1)	0.7 (Z = 2.21)	0	Premature death, neonatal lethality (Het)
PED174	Female	Trio	Neonatal death	No	0.03004	37+6	1	2020-10-01	Microarray	Unexplained neonatal death	Isolated case for couple	No	Unknown				Yes	No abnormality detected		Unresolved (NAD)
PED175	Male	Trio	Miscarriage	Yes	0.07483	14		2020-10-01	Microarray	Unexplained fetal death	Recurrent for couple	No	No			2		No abnormality detected		Unresolved (NAD)
PED176	Female	Trio	Termination	No	-0.00285	20		2020-10-01	Microarray	Single congenital anomaly, genetic cause suspected	Isolated case for couple	No	Yes, oligohydramnios					Urogenital	Cystic renal dysplasia, Bicornuate uterus	Solved (LP/P in OMIM gene)	AD de novo	GATA3	NC_000010.10:g.8106031G>A	NM_001002295.1(GATA3):c.854G>A	NP_001002295.1:p.Cys285Tyr	LP	LP	PS2, PM1, PM2, PP3		Hypoparathyroidism, sensorineural deafness, and renal dysplasia (MIM:146255)	All overlap			Full
PED177	Male	Trio	Neonatal death	No	0.01556	26+1		2020-11-01	Microarray	Multiple congenital anomalies, genetic cause suspected	Isolated case for couple	No	No					Respiratory	Pulmonary arterial hypertension	Candidate (VUS in OMIM gene)	XLR	ZIC3	NC_000023.10:g.136649581G>A	ENST00000287538.5(ZIC3):c.731G>A	ENSP00000287538.5:p.Arg244Gln	VUS	VUS	PM2, PP3	1 strong	VACTERL association, X-linked (MIM:314390)	No overlap			Uncertain	Strong for heterotaxy, none for respiratory	0 (pLI = 0.92)	0.49 (Z = 2.52)	2 hemi, 1 in Mane transcript	Embryonic lethality (Hemi)
PED178	Male	Trio	Termination	No	-0.05196	25		2021-03-01	FISH, Microarray	Multiple congenital anomalies, genetic cause suspected	Isolated case for couple	No	Yes, Maternal fever, Aniotic fluid leak from 8wk - 1-2 pads per day	Hashimoto thyroiditis - on thyroxine Rx Cholestasis of pregnancy 2017 Alopecia 2019 Chronic sinusitis				Urogenital	Bilateral renal hypoplasia, Micrognathia, Intrauterine growth retardation	Solved (LP/P in OMIM gene)	AD de novo	ARCN1	NC_000011.9:g.118454584C>T	ENST00000264028.4(ARCN1):c.508C>T	ENSP00000264028.4:p.Arg170Ter	P	P	PVS1, PS2, PM2		Short stature, rhizomelic, with microcephaly, micrognathia, and developmental delay (MIM:617164)	All overlap			Full
PED179	Female	Trio	Miscarriage	No	0.01967	19+5		2020-11-01	FISH, Microarray, Karyotype, Panel - Hydrops (SA Pathology)	Multiple congenital anomalies, genetic cause suspected	Recurrent for couple	No	No			1		Lymphatic (incl. non-immune hydrops)	Hydrops fetalis, Abnormal facial shape, Intrauterine growth retardation, Cystic hygroma, Pleural effusion, Abnormal aortic valve morphology	Unresolved (NAD)
PED181	Female	Trio	Termination	No	-0.004517	17		2021-06-01	Microarray	Multiple congenital anomalies, genetic cause suspected	Isolated case for couple	No	Unknown					Skeletal	Postaxial hand polydactyly, Preaxial foot polydactyly, Aplasia/Hypoplasia of the tibia, Low-set ears, Abnormal subclavian artery morphology, Intestinal malrotation, Abnormal lung lobation	Candidate (VUS in OMIM gene)	AR compound heterozygous	IFT122	NC_000003.11:g.129179506C>G NC_000003.11:g.129233227G>A	ENST00000296266.3(IFT122):c.273-191C>G ENST00000296266.3(IFT122):c.3141-5G>A	ENSP00000296266.3:p.= ENSP00000296266.3:p.=	VUS VUS	VUS VUS	PM2, PP3 PM2, PP3	1 strong 1 strong	Cranioectodermal dysplasia 1 (MIM:218330)					Strong	0.68 (PLI = 0)	0.96 (Z = 0.35)	1 (tagged 'Not LoF')	Embryonic lethality during organogenesis (Hom)
PED183	Male	Trio	Termination	No	0.02715	13		2020-12-01	Microarray, Karyotype, NGS - WES Trio (Fulgent)	Multiple congenital anomalies, genetic cause suspected	Isolated case for couple	No	No	Carrier of a MUTYH gene error has regular bowel screening			Yes	Urogenital	Anal atresia, Scoliosis, Axillary pterygium, Megacystis, Webbed neck, Cystic renal dysplasia	Candidate (GUS)	AD de novo	PPARD	NC_000006.11:g.35393723A>G	ENST00000311565.4(PPARD):c.1193A>G	ENSP00000310928.4:p.Lys398Arg	None	None			No OMIM disease gene				Uncertain	None	0 (pLI = 0.99)	0.58 (Z = 2.48)	0	Embryonic lethality during organogenesis (Hom)
PED184	Male	Trio	Termination	Yes	0.1364	22		2021-01-01	Microarray	Multiple congenital anomalies, genetic cause suspected	Isolated case for couple	No	Unknown					Urogenital	Bilateral renal agenesis, Talipes equinovarus, Low-set ears	Candidate (GUS)	AR homozygous	ENO3	NC_000017.10:g.4858392G>A	ENST00000323997.6(ENO3):c.467G>A	ENSP00000324105.6:p.Gly156Asp	None	None			Glycogen storage disease XIII (MIM:612932), but none for renal phenotypes/foot deformities				Uncertain	Strong for metabolic disorders, none for urogenital	1.22 (pLI = 0)	1.16 (Z = -0.93)	0	No mouse KO phenotype
PED186	Female	Trio	Termination	No	0.01235	14+		2020-12-01	FISH, Microarray	Single congenital anomaly, genetic cause suspected	Isolated case for couple	No	No	Family history of mild autism	Paternal cousin with autism and hearing loss			Neurological	Ventriculomegaly, Agenesis of corpus callosum, Micrognathia	Unresolved (NAD)
PED187	Male	Trio	Termination	No	-0.0103	21+5		2020-12-01	Microarray	Single congenital anomaly, genetic cause suspected	Isolated case for couple	No	No	Irritable bowel syndrome				Neurological	Ventriculomegaly, Hydranencephaly	Solved (LP/P in OMIM gene)	AD de novo	TUBA1A	NC_000012.11:g.49580233G>A	NM_006009.3(TUBA1A):c.235C>T	NP_006000.2:p.Arg79Cys	P	P	PS1, PS2, PS3, PS4_moderate, PM2, PP2		Lissencephaly 3 (MIM:602529)	All overlap		Lissencephaly (too early)	Full
PED188	Male	Quad	Termination	No	0.02316	23+3		2021-02-01	Microarray, Karyotype	Multiple congenital anomalies, genetic cause suspected	Other	No	No			1		Urogenital	Enlarged kidney, Renal cyst, Knee flexion contracture, Talipes calcaneovalgus, Anal atresia, Intestinal malrotation, Esophageal atresia, Laryngeal stenosis, Single umbilical artery,	Unresolved (NAD)
PED189	Male	Trio	Termination	No	-0.001772	21+1		2021-01-01	Microarray	Multiple congenital anomalies, genetic cause suspected	Isolated case for couple	No	No					Skeletal	Forearm reduction defects, Ectrodactyly, Syndactyly, 4-5 toe syndactyly, Cleft palate	Solved (LP/P in OMIM gene)	AD de novo	NIPBL	NC_000005.9:g.37036589G>A	NM_133433.3(NIPBL):c.5971G>A	NP_597677.2:p.Asp1991Asn	LP	LP	PS2, PM2, PP2, PP3		Cornelia de Lange syndrome 1 (MIM:122470)	All overlap			Full							PMID: 15318302, PMID: 22740382, PMID: 22991273
PED190	Female	Trio	Termination	No	-0.04094	22		2021-02-01	FISH, Microarray, NGS - WES Trio (BluePrint Genetics)	Multiple congenital anomalies, genetic cause suspected	Isolated case for couple	No	No				Yes	Neurological	Intrauterine growth retardation, Horseshoe kidney, Intraventricular hemorrhage, Hydrocephalus, Agenesis of corpus callosum, Gliosis, Subarachnoid hemorrhage, Abnormal lung lobation, Small placenta,	Unresolved (NAD)
PED191	Female	Trio	Stillbirth	No	-0.0002874	27		2021-02-01	Microarray	Unexplained fetal death	Isolated case for couple	No	Yes, Maternal diabetes, PROM at 23/40, presented with FDIU at 28/40	Type 1 DM				Other	Intrauterine growth retardation, Talipes	Candidate (GUS)	AD de novo	PIK3C3	NC_000018.9:g.39607432C>T	ENST00000262039.4(PIK3C3):c.1510C>T	ENSP00000262039.3:p.Gln504Ter	None	None		Moderate gene-disease validity	No OMIM disease gene				Uncertain	None	0.48 (pLI = 0)	0.68 (Z = 2.44)	0	Embryonic lethality between implantation and placentation (Hom)
PED192	Female	Trio	Termination	No	0.0272	22+6		2021-02-01	FISH, Microarray	Multiple congenital anomalies, genetic cause suspected	Isolated case for couple	No	No	Gestational diabetes in previous pregnancy				Neurological	Hypoplasia of the corpus callosum, Abnormal cortical gyration, Abnormality of neuronal migration	Unresolved (NAD)
PED194	Male	Trio	Stillbirth	No	-0.01973	21+2		2021-02-01	Microarray, Panel - TruSight One Expanded	Multiple congenital anomalies, genetic cause suspected	Isolated case for couple	No	No				Yes	Neurological	Ventriculomegaly, Periventricular nodular heterotopia, Macrocephaly	Unresolved (NAD)
PED195	Female	Trio	Neonatal death	No	-0.007299	34		2021-02-01	Microarray	Multiple congenital anomalies, genetic cause suspected	Isolated case for couple	No	No					Urogenital	Unilateral cleft lip, Unilateral cleft palate, Multicystic kidney dysplasia, Cerebellar hypoplasia, Hydronephrosis, Pulmonary hypoplasia	Unresolved (NAD)
PED196	Female	Quad	Termination	No	-0.006881	22		2021-02-01	Microarray	Single congenital anomaly, genetic cause suspected	Other	No	No	Mother's mother had 2x TOP for hydrocephalus but female babies; 1 had 46,XX, 1 had 46,XX (12 cells) + 47,XX +i(2q) (3 cells) - thought to be non contributory to hydropcephalus				Neurological	Hydranencephaly	Unresolved (NAD)
PED197	Female	Trio	Termination	No	0.02037	18+2		2021-02-01	Microarray	Multiple congenital anomalies, genetic cause suspected	Isolated case for couple	No	No					Muscular (incl. neuromuscular), Skeletal	Congenital diaphragmatic hernia, Amelia involving the upper limbs	Unresolved (NAD)
PED198	Female	Trio	Neonatal death	No	0.01462	35+1	1	2021-02-01	Microarray	Multiple congenital anomalies, genetic cause suspected	Isolated case for couple	No	Unknown					Global	Intrauterine growth retardation, Polyhydramnios, Tracheoesophageal fistula, Duodenal atresia, Anorectal anomaly, Pulmonary artery atresia, Ventricular septal defect, Transposition of the great arteries	Unresolved (NAD)
PED199	Male	Trio	Termination	No	-0.02338	22		2021-03-01	FISH, Microarray	Multiple congenital anomalies	Isolated case for couple	No	Unknown					Cardiovascular	Polydactyly, Atrial septal defect, Upper airway obstruction, Postaxial polydactyly	Solved (LP/P in OMIM gene)	AD de novo	PRKACB	NC_000001.10:g.84649745A>T	NM_182948.3(PRKACB):c.404A>T	NP_891993.1:p.His135Leu	LP	LP	PS2, PM2, PP2, PP3		Multiple congenital abnormalities syndrome (PMID:33058759)	All overlap			Full
PED200	Male	Trio	Stillbirth	No	0.04479	24+5		2021-02-01	Microarray	Single congenital anomaly, genetic cause suspected	Recurrent for couple	No	No	Chronic myeloid leukaemia		1		Neurological	Ventriculomegaly, Subarachnoid hemorrhage, Intracranial hemorrhage, Hydrocephalus, Dilatation of the bladder	Solved (LP/P in novel phenotype)	XLR	ARSL	NC_000023.10:g.2856206C>A	NM_000047.2(ARSE):c.1219G>T	NP_000038.2:p.Glu407Ter	LP	LP	PVS1_strong, PM2		Chondrodysplasia punctata, X-linked recessive (MIM:302950)	Death in utero described in cases with chondrodysplasia punctata			Full, Phenotype expansion
PED201	Male	Trio	Termination	No	-0.03675	16+3		2021-03-01	Microarray	Multiple congenital anomalies, genetic cause suspected	Isolated case for couple	No	No					Skeletal	Abnormal vertebral segmentation and fusion, Ventriculomegaly, Anal atresia, Unilateral renal agenesis	Unresolved (NAD)
PED203	Female	Trio	Termination	No	-0.01079	21+5		2021-02-01	Microarray	Multiple congenital anomalies, genetic cause suspected	Isolated case for couple	Yes, IVF		Recently diagnosed with myotonic dystrophy type 1				Neurological	Ventriculomegaly, Arnold-Chiari malformation, Neural tube defect, Lumbosacral meningocele	Unresolved (NAD)
PED204	Male	Trio	Termination	No	-0.02343	21		2021-03-01	FISH, Microarray	Single congenital anomaly, genetic cause suspected	Isolated case for couple	No	No					Cardiovascular	Thickened nuchal skin fold, Pulmonary artery atresia, Ventricular septal defect, Low-set ears, Erythema of the eyelids, Cervical ribs, Subarachnoid hemorrhage	Candidate (GUS)	AD de novo	FLT1	NC_000013.10:g.29012454G>C	ENST00000282397.4(FLT1):c.417C>G	ENSP00000282397.4:p.Tyr139Ter	None	None		Moderate gene-disease validity	No OMIM disease gene, but linked to RPL (PMID: 29016666)				Uncertain	None	0.15 (pLI = 1)	0.85 (Z = 1.45)	0	Embryonic lethality during organogenesis (Hom)
PED205	Male	Trio	Termination	No	-0.0002828	15+4		2021-03-01	FISH, Microarray	Multiple congenital anomalies, genetic cause suspected	Isolated case for couple	No	No					Lymphatic (incl. non-immune hydrops)	Hydrops fetalis	Candidate (GUS)	AD de novo	RYR3	NC_000015.9:g.34080617A>G	ENST00000389232.4(RYR3):c.9788A>G	ENSP00000373884.4:p.Tyr3263Cys	None	None			No OMIM disease gene				Uncertain	Limited for myopathy, none for lymphatic disorders	0.22 (pLI = 0.71)	0.9 (Z = 1.84)	0	Abnormal muscle contractility (Hom)
PED206	Female	Trio	Termination	No	-0.0686	22+3		2021-03-01	Microarray	Single congenital anomaly, genetic cause suspected	Isolated case for couple	Yes, IVF, Intra-cytoplasmic sperm injection	No					Neurological	Ventriculomegaly, Cerebellar hypoplasia, Hypoplasia of the corpus callosum	Unresolved (NAD)
PED207	Male	Trio	Neonatal death	No	0.03301	N/A		2021-03-01	Microarray	Multiple congenital anomalies	Isolated case for couple	Yes, Fertility medication	No	Maternal aunt had stillborn baby. Gender unknown.				Global	Semi-lobar holoprosencephaly, Hypertelorism, Micrognathia Midline cleft lip and palate, Low set ears, Occipital cyst, Large polycystic kidney right, Atrophic kidney left, Hypoplastic lungs, absent lung lobation, Absent adrenal glands	Solved (LP/P in OMIM gene)	AD de novo	KMT2D	NC_000012.11:g.49435941G>A	ENST00000301067.7(KMT2D):c.6040C>T	ENSP00000301067.7:p.Gln2014Ter	P	P	PVS1, PS2, PM2		Kabuki Syndrome (MIM:147920)	All overlap			Full
PED208	Male	Trio	Termination	No	0.002316	26		2021-03-01	FISH, Microarray	Multiple congenital anomalies, genetic cause suspected	Isolated case for couple	Unknown	Unknown					Skeletal	Fibular aplasia, Tibial bowing, Foot oligodactyly, Syndactyly	Unresolved (NAD)
PED210	Male	Trio	Termination	No	0.008336	23		2021-05-01	FISH, Microarray, Panel - Skeletal Dysplasia (Fulgent)	Multiple congenital anomalies, genetic cause suspected	Isolated case for couple	Yes, Fertility medication	No	Klippel Trenaunay Weber (Right leg) - no cause found on segmental overgrowth panel (blood)				Skeletal	Lethal skeletal dysplasia, Sex reversal	Unresolved (NAD)
PED211	Female	Trio	Stillbirth	No	0.007629	20+0		2021-04-01	FISH, Microarray, Panel - Hydrops (SA Pathology)	Single congenital anomaly, genetic cause suspected	Isolated case for couple	No	No					Lymphatic (incl. non-immune hydrops)	Hydrops fetalis, Intrauterine growth retardation	Unresolved (NAD)
PED214	Male	Trio	Termination	No	-0.03928	32+5		2021-04-01	Microarray, Karyotype	Single congenital anomaly, genetic cause suspected	Isolated case for couple	No	Yes, Maternal diabetes, Gestational diabetes	Her maternal nephew died shortly after birth. Her sister had polyhydramnios in the pregnancy. Her nephew had macrocephaly and was dysmorphic. Her maternal grandmother lost a few children (male and female) after birth.				Neurological	Microcephaly, Encephalomalacia, Ventriculomegaly	Candidate (VUS in OMIM gene)	AR compound heterozygous	WDR81	NC_000017.10:g.1629619C>T NC_000017.10:g.1634116C>A	ENST00000409644.1(WDR81):c.1366C>T ENST00000409644.1(WDR81):c.3843C>A	ENSP00000386609.1:p.Arg456Trp ENSP00000386609.1:p.Tyr1281Ter	VUS LP	VUS LP	PM2, PM3, PP3 PVS1, PM2	1 supporting	Hydrocephalus, congenital, 3, with brain anomalies (MIM: 617967)	Ventriculomegaly overlaps				Moderate	0.38 (pLI = 0)	0.83 (Z = 2.11)	0	Preweaning lethality (Hom)
PED215	Female	Trio	Termination	No	0.04914	19+3		2021-04-01	FISH, Microarray, NGS - WES Trio (SA Pathology)	Multiple congenital anomalies, genetic cause suspected	Isolated case for couple	No	No		Depression			Neurological	Micrognathia, Cleft palate, Low-set ears, Brain imaging abnormality, Hypoplasia of the corpus callosum, Cerebellar hypoplasia	Unresolved (NAD)
PED216	Female	Trio	Termination	No	0.03912	22		2021-04-01	Microarray	Single congenital anomaly, genetic cause suspected	Isolated case for couple	No	No					Neurological	Dandy-Walker malformation, Polymicrogyria, Periventricular nodular heterotopia, Hypoplasia of the corpus callosum	Candidate (VUS in OMIM gene)	AD de novo	PTCH1	NC_000009.11:g.98209226C>T	NM_000264.4(PTCH1):c.4312G>A	NP_000255.2:p.Glu1438Lys	VUS	VUS	PS2, PP3	1 supporting	Holoprosencephaly 7 (OMIM: 610828	Hypoplasia of the corpus callosum overlaps				Moderate	0.02 (pLI = 1)	0.84 (Z = 1.68)	0	Premature death (Het)
PED217	Female	Trio	Termination	No	0.0385	23		2021-05-01	Microarray	Multiple congenital anomalies, genetic cause suspected	Isolated case for couple	No	No					Cardiovascular	Atrial septal defect, Double outlet right ventricle, Transposition of the great arteries, Single ventricle, Pulmonic stenosis, Asplenia, Bilateral trilobed lungs	Candidate (GUS)	AD de novo	GUCY1B1	NC_000004.11:g.156724890G>C	ENST00000264424.8(GUCY1B3):c.1528G>C	ENSP00000264424.8:p.Val510Leu	None	None			No OMIM disease gene					None	0.42 (pLI = 0)	0.52 (Z = 3.12)	1 (tagged 'Not LoF')	Premature death (Hom)
PED219	Female	Trio	Stillbirth	No	-0.03714	21+5		2021-05-01	Microarray	Unexplained fetal death	Isolated case for couple	No	Yes, Maternal hypertension	Ix for hypertension 5 years ago - seen by cardiologist and nephrologist - no identifiable cause. Commenced aspirin at 14 weeks gestation for high blood pressure			Yes	Other	Stillbirth	Unresolved (NAD)
PED221	Female	Trio	Neonatal death	No	0.01161	36		2021-05-01	Microarray	Unexplained neonatal death	Isolated case for couple	No	Yes,					Gastrointestinal	Hepatocellular necrosis, Hepatic necrosis, Hepatic fibrosis, Abnormal hepatic iron concentration, Cerebral ischemia	Candidate (GUS)	AR compound heterozygous	LATS2	NC_000013.10:g.21562640G>A NC_000013.10:g.21557771C>T	ENST00000382592.4(LATS2):c.1279C>T ENST00000382592.4(LATS2):c.2074G>A	ENSP00000372035.4:p.Pro427Ser ENSP00000372035.4:p.Ala692Thr	None None	None None			No OMIM disease gene					None	0.14 (pLI = 1)	0.76 (Z = 2.21)	0	Embryonic lethality during organogenesis (Hom)
PED222	Female	Trio	Termination	No	0.001147	14+2		2021-05-01	Microarray, Panel - Osteogenesis Imperfecta (SA Pathology)	Single congenital anomaly, genetic cause suspected	Isolated case for couple	No	No	Umbilical hernia (surgical repair at 12 months old).	Rhinoplasty for deviated nasal septum			Skeletal	Short fetal femur length, Femur fracture	Unresolved (NAD)
PED225	Female	Trio	Neonatal death	No	-0.02837	38		2021-06-01	Microarray	Multiple congenital anomalies, genetic cause suspected	Isolated case for couple	Yes, Intra-cytoplasmic sperm injection, PGD for CMT1a	No	CMT1a				Global	Hypernatremic dehydration, Bone marrow hypocellularity, Microvesicular hepatic steatosis, Cholestasis	Candidate (GUS)	AD de novo	ASAP2	NC_000002.11:g.9533618_9533619insGCCC	ENST00000281419.3(ASAP2):c.2526_2527insGCCC	ENSP00000281419.3:p.Thr843AlafsTer56	None	None		Moderate gene-disease validity	No OMIM disease gene					None	0.12 (pLI = 1)	0.73 (Z = 2.37)	0	No mouse KO phenotype
PED226	Male	Trio	Termination	No	-0.02492	19+2		2021-06-01	FISH, Microarray	Multiple congenital anomalies, genetic cause suspected	Isolated case for couple	No	No					Cardiovascular	Double outlet right ventricle with subaortic ventricular septal defect without pulmonary stenosis, Hypoplastic left heart, Syndactyly, Abnormal lung lobation, Dilatation of the renal pelvis	Solved (LP/P in OMIM gene)	AD de novo	FGFR2	NC_000010.10:g.123279674G>C	NM_022970.3(FGFR2):c.758C>G	NP_075259.4:p.Pro253Arg	P	P	PS1, PS2, PS3, PS4, PM2, PP2		Apert Syndrome (MIM:101200)	All overlap			Full
PED227	Male	Trio	Termination	No	-0.03215	22		2021-06-01	FISH, Microarray	Multiple congenital anomalies, genetic cause suspected	Isolated case for couple	No	No					Global	Cleft lip, Cleft palate, Abnormality of the ear, Clinodactyly, Renal hypoplasia/aplasia	Unresolved (NAD)
PED228	Male	Trio	Termination	No	-0.0119	23		2021-08-01	FISH, Microarray	Multiple congenital anomalies, genetic cause suspected	Isolated case for couple	No	No					Neurological	Microcephaly, Basal ganglia necrosis, Aplasia/Hypoplasia of the corpus callosum, Renal hypoplasia, Cerebral hemorrhage	Unresolved (NAD)
PED229	Female	Trio	Termination	No	-0.01384	19+5		2021-06-01	FISH, Microarray	Multiple congenital anomalies, genetic cause suspected	Isolated case for couple	Yes, IVF	No					Neurological	Agenesis of corpus callosum, Cerebellar hypoplasia, Periventricular gray matter heterotopia	Unresolved (NAD)
PED230	Male	Trio	Termination	No	0.009618	22		2021-06-01	Microarray	Single congenital anomaly, genetic cause suspected	Isolated case for couple	No	No					Neurological	Partial agenesis of the corpus callosum, Absent septum pellucidum, Periventricular nodular heterotopia	Unresolved (NAD)
PED231	Female	Trio	Termination	No	-0.2161	26+4		2021-06-01	FISH, Microarray	Multiple congenital anomalies, genetic cause suspected	Isolated case for couple	No	Yes, Maternal diabetes, polyhydramnios					Neurological	Microcephaly, Hypoplastic aortic arch, Ventricular septal defect, Congenital finger flexion contractures	Solved (LP/P in OMIM gene)	AR compound heterozygous	OSGEP	NC_000014.8:g.20917124G>A NC_000014.8:g.20916116C>T	NM_017807.3(OSGEP):c.556C>T NM_017807.3(OSGEP):c.740G>A	NP_060277.1:p.Arg186Ter NP_060277.1:p.Arg247Gln	LP P	LP P	PS1_moderate, PM2, PM3 PS1, PS3, PM2		Galloway-Mowat syndrome 3 (MIM:617729)	All overlap		Hypoplastic aortic arch, Ventricular septal defect,	Full
PED233	Female	Trio	Termination	No	0.01871	24		2021-07-01	Microarray	Multiple congenital anomalies, genetic cause suspected	Isolated case for couple	No	No	Rheumatoid arthritis				Other	Pierre-Robin sequence, Short long bone	Solved (LP/P in OMIM gene)	AD inherited (M)	COL2A1	NC_000012.11:g.48369123_48369124delAG	NM_001844.5(COL2A1):c.3864_3865delCT	NP_001835.3:p.Cys1289ProfsTer3	LP	LP	PVS1, PM2		Stickler syndrome, type 1 (MIM:108300)	All overlap			Full
PED234	Male	Trio	Stillbirth	No	0.02642	34+4		2021-08-01	Microarray, Karyotype	Single congenital anomaly, genetic cause suspected	Isolated case for couple	No	Unknown					Neurological	Agenesis of corpus callosum, Ventriculomegaly, Cerebellar hypoplasia	Candidate (VUS in OMIM gene)	XLR	ATRX	NC_000023.11:g.77683245T>A	NM_000489.6(ATRX):c.2011A>T	NP_000480.3:p.Asn671Tyr	VUS	VUS	PM2, PP2, PP3	1 moderate	Mental retardation-hypotonic facies syndrome, X-linked (MIM:309580)					Definitive	0.06 (pLI = 1)	0.7 (Z = 3.1)	1 (Low Confidence pLoF)	Embryonic lethality during organogenesis (Hemi)
PED235	Female	Trio	Termination	No	0.03293	20+6		2021-08-01	Microarray	Multiple congenital anomalies, genetic cause suspected	Isolated case for couple	No						Cardiovascular	Pulmonary artery atresia, Tetralogy of Fallot with pulmonary atresia, Ventricular septal defect, Overriding aorta, Persistent left superior vena cava, Single umbilical artery, Thoracic hemivertebrae	Unresolved (NAD)
PED236	Male	Trio	Termination	No	-0.03506	27+2		2021-08-01	FISH, Microarray	Multiple congenital anomalies, genetic cause suspected	Isolated case for couple	No	No	Asthma Ovarian cyst Appendicectomy				Urogenital	Intrauterine growth retardation, Ambiguous genitalia, male	Unresolved (NAD)
PED239	Female	Trio	Termination	No	-0.03145	34+0		2021-08-01	FISH, Microarray	Single congenital anomaly, genetic cause suspected	Isolated case for couple	No	Unknown					Neurological	Hydrocephalus	Unresolved (NAD)
PED240	Male	Trio	Termination	No	-0.02115	15+0		2021-08-01	Microarray	Multiple congenital anomalies, genetic cause suspected	Recurrent for couple	Yes, IVF	No			1		Urogenital	Bilateral renal agenesis, 4-5 toe syndactyly, Vertebral segmentation defect	Unresolved (NAD)
PED242	Female	Trio	Termination	No	0.001436	34+2		2021-08-01	Microarray	Multiple congenital anomalies, genetic cause suspected	Isolated case for couple	No	Unknown					Urogenital	Abnormality of the genitourinary system, Bilateral renal hypoplasia, Fetal megacystis, Abnormality of the uterus, Pulmonary hypoplasia	Unresolved (NAD)

## Sheet: Supplementary Table 3
Supplementary Table 3: Functional follow-up studies to confirm causality.
			Novel genes
PEDIGREE ID	Gene (MIM Number)	c.HGVS	p.HGVS	Phenotype	Supporting evidence
PED007	MDFIC (614511)	ENST00000393486.1(MDFIC):c.391dupA; NM_199072.4(MDFIC):c.1059T>G	ENSP00000377126.1:p.Met131AsnfsTer3; NP_951038.1:p.Phe353Leu	Non-immune hydrops fetalis (NIHF) Marked subcutaneous oedema, pericardial effusion, bilateral pleural effusion, ascites, pulmonary hypoplasia.	5 additional families with NIHF and biallelic variants in MDFIC identified. 3 families have the Met240fs*3 variant identified in this study in homozygosity. MDFIC knock-out mouse model has perinatal lethality with hydropic appearance (PMID: 35235341).
PED044	GNB2 (139390)	NM_005273.3(GNB2):c.265A>G	NP_005264.2:p.Lys89Glu	Hypoplastic left heart and hypoplastic aortic arch, double outlet right ventricle, great arteries located side-by-side, ventricular septal defect, persistent left superior vena cava connecting to coronary sinus, renal agenesis, mildly dysmorphic facies.	11 additional patients with a syndromic neurodevelopmental disorder and de novo variants in GNB2 identified. 3 patients have variants at Lys89 (PMID: 34183358).
			Confirmation by RNA or in-vitro assays
PEDIGREE ID	Gene (MIM)	c.HGVS	p.HGVS	Phenotype	Supporting evidence
PED001	FGFR2 (176943)	NM_022970.3(FGFR2):c.764G>A	NP_000132.3:p.Arg255Gln	Ectrodactyly, Syndactyly, Oligodactyly, Bifid bones. Congenital cystic adenomatoid malformation of the lung, type 0. Pulmonary hypoplasia. Abnormal lung lobation. Abnormal facial shape. Echogenic fetal bowel.	Functional studies demonstrate FGFR2 variant to be a loss-of-function mutation, in contrast to gain-of-function mutations causative of AD Craniosynostosis phenotypes (e.g. MIM: 123500) (PMID: 27323706).
PED002	DNAJB11 (618061)	ENST00000439351.1(DNAJB11):c.853-10G>A	NP_057390.1:p.=	Fetal polycystic kidney displasia	RT-PCR and Nanopore sequencing on parental blood samples revealed the c.853-10G>A variant results retention of 8 intronic bases, leading to a frameshift and a premature stop codon (Extended Data Figure 6A). This aided in re-classifying the variant to Likely Pathogenic as evidence in two reports linked autosomal recessive DNAJB11 variants to fetal polycystic kidney displasia. (PMID: 33129895, PMID…
PED005	MKS1 (609883)	NM_017777.3(MKS1):c.1024+1G>T; NM_017777.3(MKS1):c.1408-34_1408-6del29	NP_060247.2:p.?; NP_060247.2:p.?	Encephalocele, Omphalocele, Cystic renal dysplasia,	RNA-seq of PED005 confirmed that MKS1 c.1408-34_1408-6del variant results in skipping of exon 16. The novel c.1024+1G>T variant revealed altered splicing downstream of exon 11, resulting in partial inclusion of intron 12 (Extended data Figure 7A).
PED012	B3GAT3 (606374)	NM_012200.4(B3GAT3):c.505C>T; NM_012200.4(B3GAT3):c.673C>T	NP_036332.2:p.Arg169Trp; NP_036332.2:p.Arg225Ter	Pseudodiastrophic dysplasia (PDD) Short and bowed long bones with metaphyseal flaring, short ribs, platyspondyly, thoracic kyphosis, broad and flared ilia, multiple large joint subluxations, interphalangeal dislocation and deviation, talipes equinovarus, macrocephaly, dysmorphic facies.	Functional studies of the B3GAT3 variants confirmed the defect in proteoglycan biosynthesis leading to pseudodiastrophic dysplasia (PMID: 31988067).
PED013	PIBF1 (607532)	NM_006346.3(PIBF1):c.954G>A; NM_006346.3(PIBF1):c.1056_1068del13	NP_006337.2:p.Lys318Lys NP_006337.2:p.Lys353fs	Joubert syndrome 33 Cerebellar vermis hypoplasia, Increased nuchal translucency	RNA follow-up by RT-PCR (Extended Data Figure 6B) and RNA sequencing (Extended Data Figure 7B) showed exon skipping of exon 8, as a result from the synonymous variant c.954G>A.
PED024	EIF2B2 (606454)	ENST00000266126.5(EIF2B2):c.284+5G>T; NM_014239.4(EIF2B2):c.514C>T	ENSP00000266126.5:p.=; NP_055054.1:p.Arg172Ter	Pontocerebellar hypoplasia Marked microcephaly, posterior and temporal pachygria with simplified gyral pattern, underdeveloped frontal and temporo-parietal opercula with open sylvian fissure, hypoplasia of corpus callosum, subependymal cysts, contractures.	RNA sequencing of patient fibroblasts shows intron retention as a result from the c.284+5G>T variant and a reduction of expression down to 10% compared to controls (Extended Data Figure 7C). 1 additional patient with overlapping severe brain malformations and bi-allelic truncating variants in EIF2B2 identified. Leukoencephalopathy with vanishing white matter (MIM: 603896) is associated with biall…
PED042	CANT1 (613165)	NM_138793.3(CANT1):c.643G>A	NP_620148.1:p.Glu215Lys	Pseudodiastrophic dysplasia (PDD) Mesomelic/rhizomelic limb shortening, Skeletal dysplasia, Midface retrusion, Camptodactyly, Bell-shaped thorax, Equinovarus deformity	Functional studies of the CANT1 variant confirmed the defect in proteoglycan biosynthesis leading to pseudodiastrophic dysplasia (PMID: 31988067).
PED104	MECOM (165215)	NM_001105077.3(MECOM):c.2208+4A>T	NP_001098547.3:p.=	Nonimmune hydrops fetalis, Preaxial polydactyly, Supernumerary ribs, Coronal cleft vertebrae	RNA follow-up by RT-PCR showed skipping of exon 9 (out-of-frame) as a result from the c.2208+4T compared to the wild-type c.2208+4A allele (Extended Data Figure 6D). In contrast to skipping of the in-frame exon 10, exon 9 is present in most expessed transcripts.

## Sheet: Supplementary Table 4
Supplementary Table 4: Candidate variants shared on genematching platforms
Pedigree ID	Gene Submitted	Inheritance	# Variants	Contribution to Proband	Method	Date Submitted	Date Responded	# Matches	# Institutions	Match Outcome	Comments
PED002	DNAJB11	AR	1	Novel Inheritance	GeneMatcher	2021-05-08	Awaiting response	1	1	Awaiting outcome report	2 recessive papers (PMID: 33129895, PMID: 34177435)
PED002	TMEM212	AR	1	Novel Disease Gene	GeneMatcher	2021-05-08	Awaiting response	2	2	Awaiting outcome report
PED024	EIF2B2	AR	2	Phenotype Expansion	seqr	28/08/2020	Awaiting response	4	2	Ongoing functional study
PED026	KIF26A	AR	2	Novel Disease Gene	seqr	22/01/2018	16/02/2020	36	21	Phenotype match
PED029	SIK3	AR	1	Novel Disease Gene	GeneMatcher	06/05/2019	23/09/2019	8	7	Partial phenotype match; Ongoing functional study
PED035	PLXNA3	XLR	1	Phenotype Expansion	seqr	25/05/2021	25/05/2021	139	47	Not a phenotype match; Commonly mutated gene
PED038	KDM5A	AD	1	Novel Disease Gene	seqr	10/01/2018	2018-12-01	18	14	Partial phenotype match; Different inheritance mode
PED040	LAMC3	AR	2	Phenotype Expansion	seqr	21/08/2019	Awaiting response	6	5	Publication (PMID: 33639934)
PED044	GNB2	AD	1	Novel Disease Gene	seqr	08/06/2018	2018-11-10	21	12	Publication (PMID: 34183358)
PED045	ZFHX3	AR	2	Novel Disease Gene	seqr	13/06/2018	25/05/2021	41	26	Phenotype match; Different inheritance mode
PED056	ARSL	XLR	1	Phenotype Expansion	GeneMatcher	2021-05-08	Awaiting response	1	1	Awaiting outcome report
PED060	FLII	AR	1	Novel Disease Gene	seqr	21/05/2019	25/05/2021	13	10	Not a phenotype match; Ongoing functional study
PED066	TBX3	AD	1	Phenotype Expansion	GeneMatcher	2021-05-08	Awaiting response	8	8	Awaiting outcome report
PED066	TBX5	AD	1	Phenotype Expansion	GeneMatcher	2021-05-08	Awaiting response	1	1	Awaiting outcome report
PED070	EGFL6	XLR	1	Novel Disease Gene	seqr	27/08/2020	31/08/2020	7	6	Not a phenotype match
PED071	AIFM1	XLR	1	Phenotype Expansion	seqr	18/05/2021	Awaiting response	15	13	Awaiting outcome report
PED073	KIAA0586	AR	2	Phenotype Expansion	GeneMatcher	05/08/2021	Awaiting response	2	2	Awaiting outcome report
PED075	HELZ2	AR	2	Novel Disease Gene	seqr	27/08/2019	13/02/2020	15	12	Phenotype match
PED077	TAF2	AR	2	Partial Overlap	seqr	12/09/2019	21/02/2020	12	4	Not a phenotype match
PED078	BCORL1	XLR	1	Phenotype Expansion	seqr	02/12/2019	21/01/2020	25	23	Partial phenotype match; Ongoing functional study
PED088	KDM2B	AR	2	Novel Disease Gene	seqr	02/12/2019	04/12/2019	42	19	Partial phenotype match; Different inheritance mode; Ongoing functional study
PED096	ADGRE3	AR	1	Novel Disease Gene	seqr	19/02/2020	20/02/2020	2	2	Partial phenotype match
PED102	ALAS2	XLR	1	Phenotype Expansion	GeneMatcher	2021-05-08	Awaiting response	4	4	Awaiting outcome report
PED102	SIN3A	AD	1	Phenotype Expansion	GeneMatcher	2021-05-08	Awaiting response	41	19	Awaiting outcome report
PED107	VARS1	AR	2	Phenotype Expansion	GeneMatcher	2021-05-08	Awaiting response	20	16	Awaiting outcome report
PED109	TOE1	AR	2	Partial Overlap	seqr	21/05/2020	21/05/2020	4	4	Partial phenotype match
PED110	HEATR5B	AR	1	Novel Disease Gene	GeneMatcher	2021-05-08	2021-05-08	14	6	Different inheritance mode
PED113	NUP85	AR	2	Partial Overlap	seqr	19/06/2020	19/06/2020	6	3	Publication (PMID: 34170319)
PED114	UNC13D	AR	2	Phenotype Expansion	GeneMatcher	2021-05-08	Awaiting response	5	5	Awaiting outcome report
PED115	SLC9A7	XLR	1	Novel Phenotype	seqr	09/03/2021	27/05/2021	17	15	Not a phenotype match
PED117	TRPC5	XLR	1	Novel Phenotype	seqr	31/01/2020	31/01/2020	33	10	Not a phenotype match	Linked the neurological/epilepsy phenotype
PED118	TOR1AIP1	AR	1	Novel Phenotype	seqr	21/01/2020	22/01/2020	5	5	Not a phenotype match
PED122	SAMHD1	AD	1	Phenotype Expansion	GeneMatcher	2021-05-08	Awaiting response	4	4	Awaiting outcome report
PED128	PROX1	AD	1	Novel Disease Gene	seqr	26/05/2020	27/05/2020	6	5	Ongoing functional study
PED129	DNAH14	AR	2	Novel Disease Gene	seqr	13/08/2020	19/03/2021	27	19	Not a phenotype match
PED131	COG4	AR	1	Novel Phenotype	seqr	31/08/2020	01/09/2020	5	5	Not a phenotype match
PED132	RAPH1	AR	2	Novel Disease Gene	seqr	18/06/2020	18/06/2020	5	5	Not a phenotype match; Different inheritance mode
PED135	SIN3B	AD	1	Novel Disease Gene	seqr	03/07/2020	03/07/2020	14	8	Not a phenotype match	1 haploinsufficiency paper published linked to ID
PED144	CACNA1E	AD	1	Phenotype Expansion	GeneMatcher	2021-05-08	16/06/2021	38	29	Not a phenotype match
PED145	MMP9	AR	1	Partial Overlap	GeneMatcher	17/03/2021	Awaiting response	4	4	Awaiting outcome report
PED154	DHX37	AR	2	Phenotype Expansion	GeneMatcher	2021-05-08	Awaiting response	18	13	Not a phenotype match
PED162	EWSR1	AD	1	Novel Phenotype	GeneMatcher	11/03/2021	Awaiting response	5	3	Awaiting outcome report
PED167	CREB3L2	AR	1	Novel Disease Gene	GeneMatcher	10/12/2020	03/06/2021	3	3	Partial phenotype match; Ongoing functional study
PED177	ZIC3	XLR	1	Phenotype Expansion	GeneMatcher	2021-05-08	Awaiting response	9	9	Awaiting outcome report
PED183	PPARD	AD	1	Novel Disease Gene	GeneMatcher	11/03/2021	Awaiting response	8	8	Awaiting outcome report
PED184	ENO3	AR	1	Novel Disease Gene	GeneMatcher	07/05/2021	Awaiting response	3	1	Awaiting outcome report
PED191	PIK3C3	AD	1	Novel Disease Gene	GeneMatcher	09/03/2021	16/03/2021	17	12	Not a phenotype match
PED200	ARSL	XLR	1	Phenotype Expansion	GeneMatcher	2021-05-08	Awaiting response	1	1	Awaiting outcome report
PED204	FLT1	AD	1	Novel Disease Gene	GeneMatcher	25/03/2021	25/03/2021	15	11	Not a phenotype match; Ongoing functional study
PED205	RYR3	AD	1	Novel Disease Gene	GeneMatcher	25/03/2021	2021-08-12	114	44	Not a phenotype match; Commonly mutated gene
PED206	MACF1	AD	1	Phenotype Expansion	GeneMatcher	16/07/2021	Awaiting response	106	53	Commonly mutated gene
PED217	GUCY1B1	AD	1	Novel Disease Gene	GeneMatcher	2021-05-08	2021-06-08	5	4	Not a phenotype match; Different inheritance mode
PED225	ASAP2	AD	1	Novel Disease Gene	GeneMatcher	2021-05-08	Awaiting response	4	4	Awaiting outcome report
50 families	52 genes	26 AR, 10 XLR & 17 AD	68 variants		26 seqr; 28 GeneMatcher		30 Response received; 23 Awaiting response

## Sheet: Supplementary Table 5
Supplementary Table 5: Sample used for nucleic acid isolation
Genomic Autopsy Study pedigree ID	Family structure tested	Sex of proband	Gestation at delivery (weeks)	Classification	Mother sample source (DNA)	Father sample source (DNA)	Proband sample source (DNA)	Sibling 1 sample source (DNA)
PED001	Trio	Female	36	Neonatal death	Whole blood	Whole blood	Whole blood
PED002	Trio	Female	24	Termination	Whole blood (RNA)	Whole blood (RNA)	Kidney
PED003	Quad	Male	N/A	Neonatal death	Whole blood	Whole blood	Whole blood	Unknown
PED004	Quad	Male	20	Termination	Whole blood	Whole blood	Whole blood	Whole blood
PED005	Trio	Male	13	Termination	Whole blood	Whole blood	Lung Skin fibroblasts (RNA)
PED006	Quad	Male	17	Termination	Whole blood	Whole blood	Lung	Whole blood
PED007	Trio	Male	26	Neonatal death	Whole blood	Whole blood	Whole blood Skin fibroblasts (RNA)
PED008	Trio	Female	39	Stillbirth	Whole blood	Whole blood	Lung
PED010	Trio	Female	20	Termination	Not specified	Not specified	Fetal Tissue (not specified)
PED011	Trio	Male	17	Termination	Whole blood	Whole blood	Lung
PED012	Quad	Male	16	Miscarriage	Whole blood	Whole blood	Chorionic villus	Whole blood
PED013	Trio	Female	22	Termination	Whole blood	Whole blood	Amnio Lung (RNA)
PED014	Trio	Female	16	Termination	Whole blood	Whole blood	Skin fibroblasts
PED015	Trio	Male	N/A	Termination	Whole blood	Whole blood	Lung
PED016	Trio	Female	39+4	Stillbirth	Whole blood	Whole blood	Fetal Tissue (not specified)
PED017	Trio	Female	40	Neonatal death	Whole blood	Whole blood	Lung
PED018	Trio	Female	20	Termination	Whole blood	Whole blood	Whole blood
PED019	Trio	Female	18+3	Termination	Whole blood	Whole blood	Chorionic villus
PED020	Quad	Male	21	Termination	Whole blood	Whole blood	Fetal Tissue (not specified)	Whole blood
PED021	Trio	Male	22	Termination	Whole blood	Whole blood	Whole blood
PED022	Trio	Female	22	Termination	Whole blood	Whole blood	Whole blood
PED023	Trio	Female	22	Termination	Whole blood	Whole blood	Lung
PED024	Quad	Male	35	Neonatal death	Whole blood	Whole blood	Cord blood Skin fibroblasts (RNA)	Cord blood
PED025	Trio	Male	21	Termination	Whole blood	Whole blood	Skin fibroblasts
PED026	Trio	Male	21	Termination	Whole blood	Whole blood	Lung
PED027	Trio	Male	35	Stillbirth	Whole blood	Whole blood	Lung
PED028	Trio	Female	21+3	Termination	Whole blood	Whole blood	Lung
PED029	Quad	Male	19	Termination	Whole blood	Whole blood	Chorionic villus	Fetal Tissue (not specified)
PED030	Trio	Male			Whole blood	Whole blood	Whole blood
PED031	Trio	Female	19	Termination	Whole blood	Whole blood	Ovary
PED032	Trio	Female	38	Stillbirth	Not specified	Not specified	Fetal Tissue (not specified)
PED033	Trio	Male	17	Miscarriage	Whole blood	Whole blood	Lung
PED034	Trio	Male	18	Termination	Whole blood	Whole blood	Fetal Tissue (not specified)
PED035	Trio	Male	20	Termination	Not specified	Not specified	Whole blood
PED036	Trio	Female	36	Stillbirth	Whole blood	Whole blood	Skin
PED037	Trio	Male	21	Termination	Whole blood	Whole blood	Fetal Tissue (not specified)
PED038	Trio	Male	17	Termination	Whole blood	Whole blood	Lung
PED039	Trio	Female	28	Termination	Whole blood	Whole blood	Lung
PED040	Trio	Male	21+5	Termination	Whole blood	Whole blood	Lung
PED041	Trio	Female	16	Miscarriage	Whole blood	Whole blood	Lung	Other
PED042	Trio	Male	18	Termination	Whole blood	Whole blood	Whole blood
PED043	Trio	Female	38	Neonatal death	Whole blood	Whole blood Sperm	Whole blood
PED044	Trio	Female	20	Termination	Whole blood	Whole blood	Lung
PED045	Trio	Male	26	Stillbirth	Whole blood	Whole blood	Whole blood
PED046	Trio	Female	21	Termination	Whole blood	Whole blood	Gonad
PED047	Quad	Female	33	Stillbirth	Whole blood	Whole blood	Whole blood	Lung
PED049	Trio	Male	34	Stillbirth	Whole blood	Whole blood	Lung
PED051	Quad	Male	22+5	Termination	Whole blood	Whole blood	Lung	Placenta
PED052	Trio	Male	22+3	Termination	Whole blood	Whole blood	Whole blood
PED053	Trio	Female	22	Termination	Whole blood	Whole blood	Whole blood
PED054	Trio	Female	20+1	Termination	Whole blood	Whole blood	Whole blood
PED055	Trio	Male	17+5	Termination	Whole blood	Whole blood	Lung
PED056	Quad	Male	17	Miscarriage	Whole blood	Whole blood	Lung	Lung
PED057	Trio	Female	27+2	Termination	Saliva	Saliva	Fetal Tissue (not specified)
PED058	Trio	Male	22	Termination	Whole blood	Whole blood	Whole blood	Whole blood
PED060	Trio	Female	27	Termination	Whole blood	Whole blood	Fetal Tissue (not specified)
PED061	Trio	Male	18	Termination	Whole blood	Whole blood	Lung
PED063	Trio	Female	25	Termination	Whole blood	Whole blood	Amnio
PED065	Quad	Male	21	Termination	Saliva	Saliva	Amnio	Whole blood
PED066	Trio	Female	34	Stillbirth	Saliva	Saliva	Liver
PED068	Trio	Female	38+5	Stillbirth	Saliva	Saliva	Liver
PED069	Trio	Male	21+6	Termination	Saliva	Saliva	Umbilical cord
PED070	Trio	Male	33	Neonatal death	Whole blood	Whole blood	Whole blood
PED071	Trio	Male	22	Termination	Whole blood	Whole blood	Lung
PED072	Trio	Male	38	Neonatal death	Whole blood	Whole blood	Lung
PED073	Trio	Female	17	Termination	Whole blood	Whole blood	Liver
PED074	Trio	Female	22+5	Termination	Whole blood	Whole blood	Amnio
PED075	Trio	Male	16	Termination	Whole blood	Whole blood	Fetal Tissue (not specified)
PED076	Trio	Male	24	Termination	Whole blood	Whole blood	Liver
PED077	Trio	Female	22+4	Termination	Saliva	Saliva	Muscle
PED078	Quad	Male	22+5	Termination	Saliva	Saliva	Umbilical cord	Umbilical cord
PED081	Trio	Male	33	Stillbirth	Whole blood	Whole blood	Lung
PED082	Trio	Female	22+6	Termination	Whole blood	Whole blood	Lung
PED083	Trio	Female	21+2	Stillbirth	Saliva	Saliva	Fetal Tissue (not specified)
PED084	Trio	Female	22	Termination	Not specified	Whole blood Sperm	Lung
PED085	Trio	Female	18+4	Termination	Saliva	Saliva	Muscle
PED086	Trio	Female	20+1	Termination	Saliva	Saliva	Muscle
PED087	Trio	Male	27	Stillbirth	Saliva	Saliva	Liver
PED088	Trio	Male	21+1	Termination	Whole blood	Whole blood	Liver
PED089	Trio	Female	23	Stillbirth	Whole blood	Whole blood	Lung	Other
PED091	Trio	Male	30+0	Neonatal death	Saliva	Saliva	Whole blood
PED093	Trio	Female	32+5	Neonatal death	Saliva	Saliva	Fetal Tissue (not specified)
PED095	Trio	Male	13	Termination	Whole blood	Whole blood Sperm	Fetal Tissue (not specified)
PED096	Trio	Female	20+5	Termination	Whole blood	Whole blood	Lung
PED097	Trio	Female	16	Termination	Saliva	Saliva	Whole blood
PED098	Trio	Male	20+5	Termination	Saliva	Saliva	Amnio
PED100	Quad	Male	19+5	Termination	Not specified	Not specified	Muscle Placenta	Fetal Tissue (not specified)
PED102	Trio	Female	36	Neonatal death	Whole blood	Whole blood	Whole blood
PED103	Trio	Female	21	Termination	Whole blood	Whole blood	Lung
PED104	Trio	Female	20+2	Stillbirth	Saliva Blood (RNA)	Saliva	Umbilical cord
PED107	Quad	Male	36+1	Neonatal death	Whole blood	Whole blood	Skin	Whole blood
PED108	Trio	Male	22+1	Termination	Not specified	Whole blood	Fetal Tissue (not specified)
PED109	Trio	Male	20+6	Termination	Whole blood	Whole blood	Liver
PED110	Trio	Male	23+4	Stillbirth	Saliva	Saliva	Umbilical cord
PED111	Trio	Female	25+5	Termination	Not specified	Not specified	Fetal Tissue (not specified)
PED112	Trio	Male	20+2	Termination	Not specified	Not specified	Amnio
PED113	Trio	Female	27+0	Termination	Saliva	Saliva	Cerebellum
PED114	Trio	Female	17	Termination	Saliva	Saliva	Skin
PED115	Trio	Male	22	Stillbirth	Saliva	Saliva	Amnio
PED116	Trio	Female	30+2	Neonatal death	Saliva	Saliva	Fetal Tissue (not specified)
PED117	Trio	Male	22	Termination	Whole blood	Whole blood	Lung
PED118	Trio	Male	15	Miscarriage	Whole blood	Whole blood Sperm	Placenta
PED119	Trio	Male	24+5	Termination	Whole blood	Whole blood	Fetal Tissue (not specified)
PED120	Trio	Female	22	Termination	Whole blood	Whole blood	Lung
PED121	Trio	Female	28+6	Neonatal death	Saliva	Saliva	Fetal Tissue (not specified)
PED122	Trio	Male	18+2	Termination	Whole blood	Whole blood	Fetal Tissue (not specified)
PED123	Trio	Female	22	Stillbirth	Whole blood	Whole blood	Muscle
PED124	Trio	Male	23	Termination	Whole blood	Whole blood	Fetal Tissue (not specified)
PED127	Trio	Male	26	Stillbirth	Whole blood	Whole blood	Lung
PED128	Trio	Female	22	Termination	Whole blood	Whole blood Sperm	Skin
PED129	Trio	Female	22	Termination	Whole blood	Whole blood	Lung
PED131	Quad	Male	15	Termination	Whole blood	Whole blood	Muscle	Chorionic villus
PED132	Trio	Female	13 +2	Termination	Whole blood	Whole blood	Chorionic villus
PED133	Trio	Male	19+5	Termination	Not specified	Not specified	Fetal Tissue (not specified)
PED134	Trio	Female	30+5	Termination	Whole blood	Whole blood	Skin
PED135	Trio	Male	26	Stillbirth	Whole blood	Whole blood	Lung
PED136	Quad	Female	22+3	Termination	Saliva	Saliva	Fetal Tissue (not specified)	Whole blood
PED138	Trio	Male	24+5	Termination	Whole blood	Whole blood	Skin
PED139	Quad	Male	25	Stillbirth	Whole blood	Whole blood	Fetal Tissue (not specified)	Fetal Tissue (not specified)
PED140	Trio	Male	20+3	Termination	Whole blood	Whole blood	Fetal Tissue (not specified)
PED141	Trio	Female	39	Stillbirth	Whole blood	Whole blood	Lung
PED143	Trio	Female	16+2	Termination	Whole blood	Whole blood	Amnio
PED144	Trio	Male	20+4	Stillbirth	Saliva	Saliva	Fetal Tissue (not specified)
PED145	Trio	Male	28/40	Stillbirth	Whole blood	Whole blood	Lung
PED146	Trio	Male	18+3	Termination	Saliva	Saliva	Whole blood
PED148	Quad	Male	17+3	Termination	Saliva	Saliva	Liver	Guthrie card
PED150	Trio	Male	29	Stillbirth	Whole blood	Whole blood	Fetal Tissue (not specified)
PED151	Trio	Male	15	Termination	Whole blood	Whole blood	Lung
PED152	Trio	Female	38+1	Neonatal death	Whole blood	Whole blood	Whole blood
PED153	Trio	Male	23	Termination	Whole blood	Whole blood	Lung
PED154	Trio	Male	24	Termination	Saliva	Saliva	Fetal Tissue (not specified)
PED156	Trio	Female	20+2	Termination	Saliva	Saliva	Fetal Tissue (not specified)
PED157	Trio	Female	24+6	Termination	Whole blood	Whole blood	Umbilical cord
PED158	Trio	Female	34	Stillbirth	Whole blood	Whole blood	Fetal Tissue (not specified)
PED159	Trio	Female	27	Termination	Saliva	Saliva	Chorionic villus
PED160	Trio	Male	34	Stillbirth	Whole blood	Whole blood	Skin fibroblasts
PED161	Quad	Female	18+6	Termination	Saliva	Saliva	Fetal Tissue (not specified)	Amnio
PED162	Trio	Female	33	Termination	Whole blood	Whole blood	Skin fibroblasts
PED164	Trio	Male	22	Termination	Saliva	Saliva	Fetal Tissue (not specified)
PED165	Trio	Female	27	Stillbirth	Saliva	Saliva	Fetal Tissue (not specified)
PED167	Trio	Female	25+3	Termination	Whole blood	Whole blood	Fetal Tissue (not specified)
PED168	Trio	Female	22+6	Termination	Whole blood	Whole blood	Muscle
PED169	Trio	Male	24	Termination	Saliva	Saliva	Fetal Tissue (not specified)
PED170	Trio	Female	21	Termination	Saliva	Saliva	Liver
PED171	Trio	Male	21+0	Termination	Whole blood	Whole blood	Fetal Tissue (not specified)
PED172	Trio	Male	21	Termination	Whole blood	Whole blood	Fetal Tissue (not specified)
PED173	Trio	Male	20	Termination	Whole blood	Whole blood	Fetal Tissue (not specified)
PED174	Trio	Female	37+6	Neonatal death	Saliva	Saliva	Fetal Tissue (not specified)
PED175	Trio	Male	14	Miscarriage	Saliva	Saliva	Fetal Tissue (not specified)
PED176	Trio	Female	20	Termination	Whole blood	Whole blood	Skin
PED177	Trio	Male	26+1	Neonatal death	Whole blood	Whole blood	Whole blood
PED178	Trio	Male	25	Termination	Whole blood	Whole blood	Skin
PED179	Trio	Female	19+5	Miscarriage	Saliva	Saliva	Amnio
PED181	Trio	Female	17	Termination	Saliva	Saliva	Fetal Tissue (not specified)
PED183	Trio	Male	13	Termination	Whole blood	Whole blood	Fetal Tissue (not specified)
PED184	Trio	Male	22	Termination	Saliva	Saliva	Fetal Tissue (not specified)
PED186	Trio	Female	14+	Termination	Whole blood	Whole blood	Fetal Tissue (not specified)
PED187	Trio	Male	21+5	Termination	Saliva	Saliva	Amnio
PED188	Quad	Male	23+3	Termination	Saliva	Saliva	Amnio	Amnio
PED189	Trio	Male	21+1	Termination	Whole blood	Whole blood	Lung
PED190	Trio	Female	22	Termination	Whole blood	Whole blood	Skin
PED191	Trio	Female	27	Stillbirth	Whole blood	Whole blood	Amnio
PED192	Trio	Female	22+6	Termination	Whole blood	Whole blood	Amnio
PED194	Trio	Male	21+2	Stillbirth	Whole blood	Whole blood	Amnio
PED195	Trio	Female	34	Neonatal death	Saliva	Saliva	Fetal Tissue (not specified)
PED196	Quad	Female	22	Termination	Saliva	Saliva	Fetal Tissue (not specified)	Whole blood
PED197	Trio	Female	18+2	Termination	Saliva	Saliva	Lung
PED198	Trio	Female	35+1	Neonatal death	Whole blood	Whole blood	Skin
PED199	Trio	Male	22	Termination	Saliva	Saliva	Fetal Tissue (not specified)
PED200	Trio	Male	24+5	Stillbirth	Whole blood	Whole blood	Cartilage
PED201	Trio	Male	16+3	Termination	Whole blood	Whole blood	Amnio
PED203	Trio	Female	21+5	Termination	Whole blood	Whole blood	Fetal Tissue (not specified)
PED204	Trio	Male	21	Termination	Saliva	Saliva	Chorionic villus
PED205	Trio	Male	15+4	Termination	Whole blood	Whole blood	Fetal Tissue (not specified)
PED206	Trio	Female	22+3	Termination	Saliva	Saliva	Whole blood
PED207	Trio	Male	37	Neonatal death	Whole blood	Whole blood	Skin
PED208	Trio	Male	26	Termination	Saliva	Saliva	Fetal Tissue (not specified)
PED210	Trio	Unknown	23	Termination	Saliva	Saliva	Fetal Tissue (not specified)
PED211	Trio	Female	20+0	Stillbirth	Whole blood	Whole blood	Skin fibroblasts
PED214	Trio	Male	32+5	Termination	Saliva	Saliva	Umbilical Cord
PED215	Trio	Female	19+3	Termination	Whole blood	Whole blood	Amnio
PED216	Trio	Female	22	Termination	Whole blood	Whole blood	Fetal Tissue (not specified)
PED217	Trio	Female	23	Termination	Whole blood	Whole blood	Skin
PED219	Trio	Female	21+5	Stillbirth	Saliva	Saliva	Fetal Tissue (not specified)
PED221	Trio	Female	36	Neonatal death	Saliva	Saliva	Fetal Tissue (not specified)
PED222	Trio	Female	14+2	Termination	Whole blood	Whole blood	Skin fibroblasts
PED225	Trio	Female	38	Neonatal death	Saliva	Saliva	Whole blood
PED226	Trio	Male	19+2	Termination	Whole blood	Whole blood	Lung
PED227	Trio	Male	22	Termination	Whole blood	Whole blood	Lung
PED228	Trio	Male	23	Termination	Whole blood	Whole blood	Skin
PED229	Trio	Female	19+5	Termination	Saliva	Saliva	Fetal Tissue (not specified)
PED230	Trio	Male	22	Termination	Whole blood	Whole blood	Fetal Tissue (not specified)
PED231	Trio	Female	26+4	Termination	Saliva	Saliva	Fetal Tissue (not specified)
PED233	Trio	Female	24	Termination	Whole blood	Whole blood	Skin
PED234	Trio	Male	34+4	Stillbirth	Saliva	Saliva	Fetal Tissue (not specified)
PED235	Trio	Female	20+6	Termination	Whole blood	Whole blood	Lung
PED236	Trio	Male	27+2	Termination	Saliva	Saliva	Fetal Tissue (not specified)
PED239	Trio	Female	34+0	Termination	Saliva	Saliva	Whole blood
PED240	Trio	Male	15+0	Termination	Whole blood	Whole blood	Fetal Tissue (not specified)
PED242	Trio	Female	34+2	Termination	Whole blood	Whole blood	Lung

## Sheet: Supplementary Table 6
Supplementary Table 6: Phasing and droplet digital PCR of de novo variants
Pedigree	Gene name	Amino acid change	Chromosome	Distance to informative SNP	Mosaicism (ddPCR)	Origin allele	Phased using
PED014	RIT1	p.A57G	1	4,173 bp maternal SNP	No mosaicism detected	Paternal	ONT
PED018	ARID1B	p.W1512*	6	No informative SNP in ES data (10kb)	No mosaicism detected	unknown	Insufficient sample
PED030	FLNC	p.A2357V	3	3,298 bp paternal SNP	No mosaicism detected	Paternal	ONT
PED033	NALCN	p.L1324F	13	5,969 bp paternal SNP	No mosaicism detected	Paternal	ONT
PED038	KDM5A	p.G8S	12	326 bp paternal SNP	No mosaicism detected	Paternal	ES
PED043	PBX1	p.R107W	1	Paternal mosaic (10-20%)	blood 10%, sperm 20%	Paternal	ES ddPCR
PED044	GNB2	p.K89E	7	617 bp paternal SNP	No mosaicism detected	Paternal	ES
PED046	SOS2	p.T295A	14	No informative SNP in ES data (10kb)	Assay design failed	Maternal	ONT
PED046	KMT2D	p.L2331*	12	480 bp Paternal SNP	No mosaicism detected	Maternal	ES
PED053	HNF1B	c.344+2del	17	No informative SNP in ES data (10kb)	No mosaicism detected	unknown	N/A (ONT no inf SNP)
PED054	ARID1A	p.A1136S	1	2,443 bp maternal SNP	No mosaicism detected	Paternal	ONT
PED057	NIPBL	p.Y2430C	5	264 bp maternal SNP	No mosaicism detected	Maternal	ES
PED063	SAMD9	p.R824Q	7	No informative SNP in ES data (10kb)	No mosaicism detected	unknown	Insufficient sample
PED069	HUWE1	p.L2176R	X	X-linked recessive-> maternal	No mosaicism detected	Maternal	ES-XLR
PED074	SMARCB1	p.R377H	22	3,385 bp maternal SNP	No mosaicism detected	Paternal	ONT
PED084	TUBA1A	p.R64W	12	Paternal mosaic (2-3%)	Blood 2%, sperm 3%	Paternal	ddPCR
PED085	RAF1	p.L613V	3	393 bp maternal SNP	No mosaicism detected	Paternal	ES
PED086	GREB1L	p.T1872fs*	18	No informative SNP in ES data (10kb)	No mosaicism detected	Paternal	ONT
PED091	MAP2K2	p.E207A	19	40 bp maternal SNP	No mosaicism detected	Paternal	ES
PED093	PTPN11	p.T73I	12	2,574 bp maternal SNP	No mosaicism detected	Maternal	ONT
PED102	SIN3A	p.Q361fs*	15	200 bp maternal SNP	No mosaicism detected	Paternal	ES
PED102	ALAS2	p.C11G	X	1,548 bp maternal SNP	Blood low-level 0.06%	Paternal	ONT
PED103	DDX3X	p.P568L	X	4,055 bp maternal SNP	No mosaicism detected	Maternal	ONT
PED118	TOR1AIP1	p.Q228*	1	No informative SNP in ES data (10kb)	No mosaicism detected	Paternal	ONT
PED119	LZTR1	p.G301V	22	357 bp paternal SNP	No mosaicism detected	Paternal	ES
PED122	TTN	p.R20245*	2	1428 bp paternal SNP	No mosaicism detected	Paternal	ONT
PED128	PROX1	p.N131S	1	1822 bp paternal SNP	No mosaicism detected	Paternal	ONT
PED135	SIN3B	p.R919W	19	1686 bp maternal SNP	No mosaicism detected	unknown	Insufficient sample
PED144	CACNA1E	p.D293H	1	291 bp paternal SNP	No mosaicism detected	Paternal	ES
PED156	ACTA1	p.E272K	1	No informative SNP in ES data (10kb)	No mosaicism detected	Maternal	ONT
PED157	USP9X	p.F208fs*	X	71 bp paternal SNP	No mosaicism detected	Maternal	ES
PED158	ACTA1	p.G199D	1	374 bp paternal SNP	No mosaicism detected	Paternal	ES
PED162	EWSR1	p.L169Q	22	No informative SNP in ES data (10kb)	Assay design failed	unknown	N/A (ONT no inf snp)
PED165	USP9X	p.Q2246*	X	No informative SNP in ES data (10kb)	No mosaicism detected	unknown	N/A (ONT no inf snp)
PED176	GATA3	p.C285Y	10	No informative SNP in ES data (10kb)	No mosaicism detected	Paternal	ONT
PED178	ARCN	p.R170*	11	No informative SNP in ES data (10kb)	No mosaicism detected	unknown	N/A (ONT no inf snp)
PED183	PPARD	p.K398R	6	1936 bp maternal SNP	No mosaicism detected	Paternal	ONT
PED187	TUBA1A	p.R79C	12	53 bp paternal SNP	Assay design failed	Paternal	ES
PED189	NIPBL	p.D1991N	5	97 bp maternal SNP	No mosaicism detected	Maternal	ES
PED191	PIK3C3	p.Q504*	18	No informative SNP in ES data (10kb)	Blood - low level 0.05%	Maternal	ddPCR
PED199	PRKACB	p.H135L	1	1153 bp paternal SNP	No mosaicism detected	Paternal	ONT
PED204	FLT1	p.Y139*	13	10733 bp paternal SNP	No mosaicism detected	unknown	Insufficient sample
PED205	RYR3	p.Y3263C	15	2953 bp maternal SNP	No mosaicism detected	Maternal	ONT
PED207	KMT2D	p.Q2014*	12	783 bp maternal SNP	No mosaicism detected	Paternal	ONT
PED217	GUCY1B1	p.V510L	4	7287 bp paternal SNP	No mosaicism detected	Paternal	ONT
PED226	FGFR2	p.P253R	10	No informative SNP in ES data (10kb)	No mosaicism detected	Paternal	ONT

## Sheet: Supplementary Table 7
Supplementary Table 7: Primer sequences.
Phasing - Long-range PCR
Pedigree	Gene	Forward primer	Reverse primer
PED014	RIT1	TATAGTAGCGGTATGCAGCAGATG	TACACCTTTCTTCCCTCCTGTAGA
PED030	FLNC	GAGATCACCTGTAAGGACAACAAG	GTTCCTGGACGACATAGGAGA
PED033	NALCN	AGAAATCCAGGGTAATTGCTTG	CCCAGGTCTTCCATAGCTTAATAG
PED046	SOS2	AGGATTACGAGGATTCCAGAATTAC	TCATCTGGCATGTTGTAAAAGG
PED053	HNF1B	GCTTTGCTGTCCTCGTCTTC	ATTTGGGGTTTGCTTGTGAA
PED054	ARID1A	ACATCTTTGCAGCTGCTGATT	GAATCATGTCTATAGGAGGCAAAGA
PED074	SMARCB1	CTCTGTTCCCACCCCTACACT	CTGGAGTTCTCCTCACACCTG
PED086	GREB1L	GGACTCCTTTTGTACCTCTGTGAC	GGACATCAAAGTGAGTGTAGTTGC
PED093	PTPN11	CACATCAAGATTCAGAACACTGGT	ACCACAAAGATGGTAAGAATGACC
PED102	ALAS2	TACTCCCAGCTCTTTCTCTTTCAT	ATGTCTTCTGCAGGACTTTAGGTT
PED103	DDX3X	AACTGTCCTCCACATATTGAAAGTG	ACCCTTGTAGTGGTGTTCATAAGC
PED118	TOR1AIP1	GTTCCTTTGGAACTTTGGGATT	CCTGAAACAGAAAACAGGGATAAG
PED122	TTN	TGGGGATGGTTTGCTTAGTC	CGGGACGGTCAAACCTATAA
PED128	PROX1	TGAATCCCCAAGGTTCTGAG	CCAGACCCAAAGAACAGACC
PED156	ACTA1	ACGAGGGGGTGTTTCTTTCT	GTGTCAAGGATTGCAGCAGA
PED162	EWSR1	GCACAGACCACCCAGGTAAT	GCCTGTAATCCCAGCACTGT
PED165	USP9X	GGAATCCAGGGAGGAAGAAG	CGCCTGTGCAAGTTTGAGTA
PED176	GATA3	ATGGAATGTTTGCCTTTTGC	CCAGATTACAGCCCCGTCTA
PED178	ARCN	TGAGATGCGTCGTAAAGCAA	GAGGACACAGGGACAGCACT
PED183	PPARD	TAAAGGGATGGGGATGTCAG	CTCGGTTTCGGTCTTCTTGA
PED191	PIK3C3	CACATCACATGAATGGCTCA	GGTCATGTTCACCTTGTCCA
PED199	PRKACB	ACCGCAATTACTTATGCACCA	TTGGCATTGGCATCAACTTA
PED205	RYR3	GGCTTCATCGCAGGATAGTC	GCTCTCCTCCGTACCTGTTG
PED207	KMT2D	CCTGGGTAGTCTTGCTTGAGA	CTTCTCTGGTGGGGAGTCCT
PED217	GUCY1B1	GTGGTTTGGTGGGAAATGAG	TTTCCGGACAACGATATGAA
PED226	FGFR2	GCGCAGCTAAGCCTAAATGT	TGGATCAGGGAGATTGTGGT
RT-PCR
Pedigree	Gene	Forward primer	Reverse primer
PED002	DNAJB11	TGAGTCACTGGTTGGCTTTG	CTGCACTGACCCTTGTTTCA
PED013	PIBF1	TGTCAACGTTTGGCCTTAGA	ACTGCTCGTTCCTTTTCAGC
PED017	TPI1	AGATGAGCTGATTGGGCAGAAA	AATGATACGGGTGCTCTGAGC
PED104	MECOM	GTGACCTGGAAACAACCTCG	TCCTCCTCATCTAACAACACCTC
